# Supplementary material for: SERPINA3-ANKRD11-HDAC3 pathway induced aromatase inhibitor resistance in breast cancer can be reversed by HDAC3 inhibition
Source: Commun Biol. 2023 Jul 6;6:695. doi: 10.1038/s42003-023-05065-w (PMC10326080; doi:10.1038/s42003-023-05065-w)
Supplement: Supplementary file 4 — Supplementary Data 1 [file 42003_2023_5065_MOESM4_ESM.xlsx]

## Sheet: Sheet1
Supplementary Data 1. Baseline characteristics of the 1057 breast cancer patients used to evaluate prognostic value of SERPINA3 and ANKRD11 on overall survival.
TCGA Participant Barcode	TCGA Subtype	SERPINA3	ANKRD11	OS Time	Status
TCGA-3C-AAAU	BRCA.LumA	1.36975	8.41241	4047	0
TCGA-3C-AALI	BRCA.Her2	0.0104785	5.80681	4005	0
TCGA-3C-AALJ	BRCA.LumB	1.66832	6.25966	1474	0
TCGA-3C-AALK	BRCA.LumA	1.4615	3.93847	1448	0
TCGA-4H-AAAK	BRCA.LumA	1.45938	4.31005	348	0
TCGA-5L-AAT0	BRCA.LumA	0.967759	4.19791	1477	0
TCGA-5T-A9QA	BRCA.LumB	0.0346132	4.67663	303	0
TCGA-A1-A0SB	BRCA.Normal	0.256829	21.6712	259	0
TCGA-A1-A0SD	BRCA.LumA	4.53557	4.34258	437	0
TCGA-A1-A0SE	BRCA.LumA	1.29952	4.69523	1321	0
TCGA-A1-A0SF	BRCA.LumA	0.187471	3.98075	1463	0
TCGA-A1-A0SG	BRCA.LumA	0.174534	3.67281	434	0
TCGA-A1-A0SH	BRCA.LumA	0.242451	3.5321	1437	0
TCGA-A1-A0SI	BRCA.LumB	0.33956	3.91528	635	0
TCGA-A1-A0SJ	BRCA.LumA	1.12055	5.59977	416	0
TCGA-A1-A0SK	BRCA.Basal	0.061023	5.46719	967	1
TCGA-A1-A0SM	BRCA.LumA	0.986549	3.14381	242	0
TCGA-A1-A0SN	BRCA.LumB	8.44229	5.00092	1196	0
TCGA-A1-A0SO	BRCA.Basal	0.195728	5.59244	852	0
TCGA-A1-A0SP	BRCA.Basal	0.0968626	10.0248	584	0
TCGA-A1-A0SQ	BRCA.LumA	2.62899	4.01198	554	0
TCGA-A2-A04N	BRCA.LumA	0.954074	3.37639	4354	0
TCGA-A2-A04P	BRCA.Basal	12.6442	7.54521	548	1
TCGA-A2-A04Q	BRCA.Basal	7.72446	3.98702	2385	0
TCGA-A2-A04R	BRCA.LumB	7.61497	2.59212	3709	0
TCGA-A2-A04T	BRCA.Basal	0.0365228	9.19858	2246	0
TCGA-A2-A04U	BRCA.Basal	0.037284	2.2424	2654	0
TCGA-A2-A04V	BRCA.LumA	0.720741	2.6563	1920	1
TCGA-A2-A04W	BRCA.Her2	0.197718	5.34202	3102	0
TCGA-A2-A04X	BRCA.Her2	0.0950056	2.95186	1686	0
TCGA-A2-A04Y	BRCA.LumB	0.802399	5.87011	1099	0
TCGA-A2-A0CK	BRCA.LumA	0.843129	3.46328	4159	0
TCGA-A2-A0CL	BRCA.Normal	0.172077	7.79768	3015	0
TCGA-A2-A0CM	BRCA.Basal	0.480517	10.76	754	1
TCGA-A2-A0CO	BRCA.LumA	4.61054	6.31137	1468	0
TCGA-A2-A0CP	BRCA.LumA	0.681107	3.53083	2813	0
TCGA-A2-A0CQ	BRCA.LumA	6.10955	2.62429	2695	0
TCGA-A2-A0CR	BRCA.LumA	0.830107	3.03722	3283	0
TCGA-A2-A0CS	BRCA.LumA	1.16432	1.67572	2348	1
TCGA-A2-A0CT	BRCA.LumA	0.438556	1.7368	2289	0
TCGA-A2-A0CU	BRCA.LumA	2.85307	3.88057	158	1
TCGA-A2-A0CV	BRCA.LumA	2.40371	3.54471	3011	0
TCGA-A2-A0CW	BRCA.LumB	0.682792	6.7802	3283	0
TCGA-A2-A0CX	BRCA.Her2	0.078901	3.15441	1728	0
TCGA-A2-A0CY	BRCA.LumB	0.421128	6.85457	1673	0
TCGA-A2-A0CZ	BRCA.Normal	0.467908	4.39038	1616	0
TCGA-A2-A0D0	BRCA.Basal	2.77128	4.04632	2048	0
TCGA-A2-A0D1	BRCA.Her2	0.0154807	2.35649	1051	0
TCGA-A2-A0D2	BRCA.Basal	2.02665	16.196	1027	0
TCGA-A2-A0D3	BRCA.LumA	0.724639	3.56441	1873	0
TCGA-A2-A0D4	BRCA.LumB	2.51587	3.15036	767	0
TCGA-A2-A0EM	BRCA.LumA	1.66251	2.29699	3094	0
TCGA-A2-A0EN	BRCA.LumA	38.014	4.44656	4088	0
TCGA-A2-A0EO	BRCA.LumA	2.87109	3.19899	2442	0
TCGA-A2-A0EP	BRCA.LumA	2.60418	5.60573	3603	0
TCGA-A2-A0EQ	BRCA.Her2	0.0703933	4.9511	2426	0
TCGA-A2-A0ER	BRCA.LumA	0.963471	4.09977	2263	0
TCGA-A2-A0ES	BRCA.LumA	6.73141	6.21578	2190	0
TCGA-A2-A0ET	BRCA.LumA	0.524404	7.91442	1066	0
TCGA-A2-A0EU	BRCA.LumA	1.00542	3.18422	1043	0
TCGA-A2-A0EV	BRCA.LumA	1.34868	3.85218	968	0
TCGA-A2-A0EW	BRCA.LumA	15.5492	5.56774	1884	1
TCGA-A2-A0EX	BRCA.LumA	0.894584	3.18475	752	0
TCGA-A2-A0EY	BRCA.LumB	0.561806	5.17349	1925	0
TCGA-A2-A0ST	BRCA.Basal	0.104406	7.09233	3017	0
TCGA-A2-A0SU	BRCA.LumA	0.202285	3.24114	1662	0
TCGA-A2-A0SV	BRCA.LumB	0.259969	4.56014	825	1
TCGA-A2-A0SW	BRCA.LumB	0.0290051	5.55688	1365	1
TCGA-A2-A0SX	BRCA.Basal	0.342884	7.01718	1534	0
TCGA-A2-A0SY	BRCA.LumA	0.248275	3.52645	1347	0
TCGA-A2-A0T0	BRCA.Basal	5.89916	2.73508	533	0
TCGA-A2-A0T1	BRCA.Her2	0.00314605	4.10681	521	0
TCGA-A2-A0T2	BRCA.Basal	2.27859	3.3977	255	1
TCGA-A2-A0T3	BRCA.LumB	0.443518	5.73849	1516	0
TCGA-A2-A0T4	BRCA.LumA	1.39531	3.04006	624	0
TCGA-A2-A0T5	BRCA.LumA	0.690554	3.69625	531	0
TCGA-A2-A0T6	BRCA.LumA	0.0538021	4.31712	575	0
TCGA-A2-A0T7	BRCA.LumA	1.23883	6.84059	631	0
TCGA-A2-A0YC	BRCA.LumA	5.07416	3.84283	990	0
TCGA-A2-A0YD	BRCA.LumA	1.92857	4.33891	769	0
TCGA-A2-A0YE	BRCA.Basal	0.558093	9.08425	554	0
TCGA-A2-A0YF	BRCA.LumA	2.44042	2.11258	1535	0
TCGA-A2-A0YG	BRCA.LumB	0.695055	7.73332	666	0
TCGA-A2-A0YH	BRCA.LumB	2.83478	2.22439	659	0
TCGA-A2-A0YI	BRCA.LumA	18.4074	4.67967	1505	0
TCGA-A2-A0YJ	BRCA.Basal	1.80001	6.69274	566	0
TCGA-A2-A0YK	BRCA.Normal	0.355577	6.1733	588	0
TCGA-A2-A0YL	BRCA.LumA	1.39469	5.21375	1474	0
TCGA-A2-A0YM	BRCA.Basal	0.99897	7.17442	965	0
TCGA-A2-A0YT	BRCA.LumB	0.980037	4.95374	723	1
TCGA-A2-A1FV	BRCA.LumA	0.984133	2.39037	714	0
TCGA-A2-A1FW	BRCA.LumB	0.203958	7.2966	528	0
TCGA-A2-A1FX	BRCA.LumB	3.36487	4.24014	1847	0
TCGA-A2-A1FZ	BRCA.LumA	1.68171	6.57915	683	0
TCGA-A2-A1G0	BRCA.LumA	2.81971	4.66724	616	0
TCGA-A2-A1G1	BRCA.Basal	0.119533	4.64973	584	0
TCGA-A2-A1G4	BRCA.LumB	6.82604	3.92839	595	0
TCGA-A2-A1G6	BRCA.Normal	1.37135	4.3966	501	0
TCGA-A2-A259	BRCA.LumA	5.28124	4.44613	1596	0
TCGA-A2-A25A	BRCA.Normal	2.13704	4.97882	3276	0
TCGA-A2-A25B	BRCA.LumB	0.683054	3.3112	1291	0
TCGA-A2-A25C	BRCA.LumB	1.0672	6.23496	523	0
TCGA-A2-A25E	BRCA.LumB	5.13173	2.78886	3204	0
TCGA-A2-A25F	BRCA.Basal	0.0449217	6.05129	322	0
TCGA-A2-A3KC	BRCA.LumA	2.37005	5.97493	1102	0
TCGA-A2-A3KD	BRCA.LumA	3.48102	4.68618	1206	0
TCGA-A2-A3XS	BRCA.Basal	0.584972	8.54716	1032	1
TCGA-A2-A3XT	BRCA.Basal	1.91531	3.6659	2770	0
TCGA-A2-A3XU	BRCA.Basal	0.233924	2.42461	912	1
TCGA-A2-A3XV	BRCA.Her2	0.234511	2.8601	996	0
TCGA-A2-A3XW	BRCA.Normal	0.0330042	5.53112	1712	0
TCGA-A2-A3XX	BRCA.Basal	0.160204	9.31314	1439	1
TCGA-A2-A3XY	BRCA.Basal	2.45685	9.91957	1093	1
TCGA-A2-A3XZ	BRCA.Her2	0.299448	6.86443	1532	0
TCGA-A2-A3Y0	BRCA.Basal	0.0297829	7.04729	1546	0
TCGA-A2-A4RW	BRCA.LumA	0.740566	7.42972	222	0
TCGA-A2-A4RX	BRCA.Basal	0.391732	8.73413	742	0
TCGA-A2-A4RY	BRCA.Normal	3.75163	8.1166	648	0
TCGA-A2-A4S0	BRCA.LumA	0.0259408	6.41289	706	0
TCGA-A2-A4S1	BRCA.Basal	0.0169624	3.2359	820	0
TCGA-A2-A4S2	BRCA.LumA	4.89095	5.75345	643	0
TCGA-A2-A4S3	BRCA.LumB	1.01224	4.92634	666	0
TCGA-A7-A0CD	BRCA.LumA	0.162853	3.31001	1165	0
TCGA-A7-A0CE	BRCA.Normal	2.21564	5.0123	1074	0
TCGA-A7-A0CG	BRCA.LumA	0.54623	3.57937	1043	0
TCGA-A7-A0CH	BRCA.Normal	0.448138	2.68685	1079	0
TCGA-A7-A0CJ	BRCA.LumB	1.66278	3.09108	931	0
TCGA-A7-A0D9	BRCA.Normal	0.0472741	5.6728	1139	0
TCGA-A7-A0DA	BRCA.Basal	1.64047	7.60979	1085	0
TCGA-A7-A0DB	BRCA.Normal	1.6252	2.61341	1007	0
TCGA-A7-A0DC	BRCA.Normal	4.96515	1.96777	906	0
TCGA-A7-A13D	BRCA.Basal	1.17644	6.02851	965	0
TCGA-A7-A13E	BRCA.Normal	0.296224	6.58774	614	1
TCGA-A7-A13F	BRCA.Normal	2.93637	4.05498	765	0
TCGA-A7-A13G	BRCA.LumA	5.05396	6.98286	718	0
TCGA-A7-A13H	BRCA.LumA	1.11521	5.55917	899	0
TCGA-A7-A26E	BRCA.LumA	3.43996	3.86672	954	0
TCGA-A7-A26F	BRCA.Basal	22.3562	11.6149	738	0
TCGA-A7-A26G	BRCA.Basal	5.81281	4.39597	722	0
TCGA-A7-A26H	BRCA.LumA	1.23274	5.93848	724	0
TCGA-A7-A26I	BRCA.Basal	0.32141	11.3618	661	0
TCGA-A7-A26J	BRCA.LumA	24.9495	5.26966	627	0
TCGA-A7-A2KD	BRCA.LumB	0.459789	10.4691	679	0
TCGA-A7-A3IY	BRCA.LumA	3.66574	4.33249	345	0
TCGA-A7-A3IZ	BRCA.LumA	0.208625	5.498	322	0
TCGA-A7-A3J0	BRCA.LumA	0.18307	6.61971	313	0
TCGA-A7-A3J1	BRCA.LumA	1.49359	6.27496	343	0
TCGA-A7-A3RF	BRCA.LumA	0.299233	6.77031	408	0
TCGA-A7-A425	BRCA.LumA	3.97981	7.13812	447	0
TCGA-A7-A426	BRCA.LumA	2.60468	5.21099	364	0
TCGA-A7-A4SA	BRCA.LumA	3.42945	4.52389	454	0
TCGA-A7-A4SB	BRCA.LumA	2.18501	4.72485	418	0
TCGA-A7-A4SC	BRCA.LumA	38.2353	6.30833	446	0
TCGA-A7-A4SD	BRCA.Basal	3.77707	10.7564	441	0
TCGA-A7-A4SE	BRCA.Basal	3.53483	7.05316	644	0
TCGA-A7-A4SF	BRCA.Her2	0.422889	5.50769	545	0
TCGA-A7-A56D	BRCA.LumA	0.093317	1.89514	448	0
TCGA-A7-A5ZV	BRCA.Basal	1.5293	7.67601	368	0
TCGA-A7-A5ZW	BRCA.LumA	1.14511	2.87938	326	0
TCGA-A7-A5ZX	BRCA.LumA	3.49841	4.63004	336	0
TCGA-A7-A6VV	BRCA.Basal	0.981192	13.5026	313	0
TCGA-A7-A6VW	BRCA.Basal	0.829006	2.81586	285	0
TCGA-A7-A6VX	BRCA.LumB	0.0653972	9.17522	317	0
TCGA-A7-A6VY	BRCA.Basal	0.273918	7.54099	266	0
TCGA-A8-A06O	BRCA.LumB	1.95592	4.24149	396	0
TCGA-A8-A06P	BRCA.LumA	0.463396	3.96174	396	0
TCGA-A8-A06Q	BRCA.LumB	5.16496	4.25638	31	0
TCGA-A8-A06R	BRCA.LumB	0.0237276	5.32677	547	0
TCGA-A8-A06T	BRCA.LumA	0.825814	3.29198	1614	0
TCGA-A8-A06U	BRCA.LumA	1.62191	3.70188	883	1
TCGA-A8-A06X	BRCA.LumB	0.0833187	4.72934	943	1
TCGA-A8-A06Y	BRCA.LumA	2.20566	6.64577	791	0
TCGA-A8-A06Z	BRCA.LumB	1.64949	3.98887	31	0
TCGA-A8-A075	BRCA.LumB	0.751779	5.41769	518	0
TCGA-A8-A076	BRCA.LumB	0.323413	5.05338	1642	0
TCGA-A8-A079	BRCA.LumB	3.13136	3.03572	274	0
TCGA-A8-A07B	BRCA.LumA	0.780284	4.19614	1308	0
TCGA-A8-A07C	BRCA.Basal	0.0263767	7.52159	1034	0
TCGA-A8-A07E	BRCA.LumA	0.408612	4.97294	608	0
TCGA-A8-A07F	BRCA.LumA	0.414473	5.16404	577	0
TCGA-A8-A07G	BRCA.LumA	0.933598	2.79864	577	0
TCGA-A8-A07I	BRCA.Her2	0.47705	6.77467	426	0
TCGA-A8-A07J	BRCA.LumA	0.94628	3.95315	365	0
TCGA-A8-A07L	BRCA.LumB	0.253475	5.18681	975	0
TCGA-A8-A07O	BRCA.Basal	0.718154	6.69931	304	0
TCGA-A8-A07P	BRCA.LumA	1.97078	1.61027	334	0
TCGA-A8-A07R	BRCA.Basal	17.6591	6.54952	273	0
TCGA-A8-A07S	BRCA.LumB	1.65331	3.06229	243	0
TCGA-A8-A07U	BRCA.Basal	0.426034	7.8814	760	0
TCGA-A8-A07W	BRCA.LumB	0.300248	9.19272	304	0
TCGA-A8-A07Z	BRCA.LumA	1.49589	4.0191	1371	0
TCGA-A8-A082	BRCA.LumB	0.587666	7.64564	549	0
TCGA-A8-A085	BRCA.LumB	0.0619685	4.29722	1124	0
TCGA-A8-A086	BRCA.LumA	2.80038	2.88334	396	0
TCGA-A8-A08A	BRCA.LumA	1.36359	6.93396	30	0
TCGA-A8-A08B	BRCA.Her2	0.864075	2.93612	1156	0
TCGA-A8-A08C	BRCA.LumA	0.374869	3.44178	881	0
TCGA-A8-A08G	BRCA.LumB	0.1143	3.88315	607	0
TCGA-A8-A08I	BRCA.LumB	2.09258	8.39873	365	0
TCGA-A8-A08J	BRCA.Her2	0.273795	4.17835	1127	1
TCGA-A8-A08L	BRCA.Her2	0.0120193	5.1626	30	1
TCGA-A8-A08O	BRCA.LumA	4.33362	4.98298	943	0
TCGA-A8-A08P	BRCA.LumB	2.46452	4.34563	943	0
TCGA-A8-A08R	BRCA.Basal	0.103458	14.5846	30	0
TCGA-A8-A08T	BRCA.LumA	0.231539	4.44635	3409	1
TCGA-A8-A08X	BRCA.Her2	0.00507987	5.44732	1308	0
TCGA-A8-A08Z	BRCA.LumA	0.242397	5.05258	1217	0
TCGA-A8-A091	BRCA.LumA	0.167703	5.89562	1004	0
TCGA-A8-A092	BRCA.LumB	0.477508	4.03816	942	0
TCGA-A8-A093	BRCA.LumA	2.46874	3.63158	546	0
TCGA-A8-A095	BRCA.LumB	5.21407	4.89926	1277	0
TCGA-A8-A097	BRCA.LumA	1.30565	4.74714	365	0
TCGA-A8-A099	BRCA.LumA	0.51075	2.83453	304	0
TCGA-A8-A09A	BRCA.LumA	0.275693	6.2575	304	0
TCGA-A8-A09B	BRCA.LumA	2.54056	4.65035	365	0
TCGA-A8-A09D	BRCA.LumA	0.0424707	5.07006	1522	0
TCGA-A8-A09I	BRCA.LumB	2.31428	4.55384	1371	0
TCGA-A8-A09M	BRCA.LumB	2.06975	3.48586	1006	0
TCGA-A8-A09N	BRCA.LumB	0.406913	4.14012	31	0
TCGA-A8-A09Q	BRCA.LumB	0.763401	3.46274	761	0
TCGA-A8-A09R	BRCA.LumB	1.49097	4.60789	273	0
TCGA-A8-A09T	BRCA.LumA	0.790942	2.72454	579	0
TCGA-A8-A09V	BRCA.LumA	2.33439	4.4996	457	0
TCGA-A8-A09W	BRCA.LumB	0.513168	2.04715	30	0
TCGA-A8-A09X	BRCA.Her2	0.0254514	5.01335	426	1
TCGA-A8-A0A1	BRCA.LumA	1.87095	4.16379	365	0
TCGA-A8-A0A2	BRCA.LumA	14.4157	5.04683	579	0
TCGA-A8-A0A4	BRCA.LumA	0.729667	5.89915	396	0
TCGA-A8-A0A6	BRCA.LumA	1.19626	4.10931	640	0
TCGA-A8-A0A7	BRCA.Her2	0.0615362	3.65891	30	0
TCGA-A8-A0A9	BRCA.LumA	4.17641	4.73496	822	0
TCGA-A8-A0AB	BRCA.LumA	0.492322	5.32634	518	0
TCGA-A8-A0AD	BRCA.LumA	1.96592	4.14679	1157	0
TCGA-AC-A23C	BRCA.LumA	3.27427	6.46304	585	0
TCGA-AC-A23E	BRCA.LumA	1.38205	3.53499	698	0
TCGA-AC-A23G	BRCA.LumA	0.759301	4.58543	2248	0
TCGA-AC-A2B8	BRCA.LumA	1.72799	4.50455	677	0
TCGA-AC-A2BK	BRCA.Basal	0.0371376	7.90403	2222	0
TCGA-AC-A2BM	BRCA.LumB	0.945277	5.35838	3022	0
TCGA-AC-A2FB	BRCA.Normal	2.5718	5.50333	1234	0
TCGA-AC-A2FE	BRCA.LumA	3.67138	5.08313	2636	1
TCGA-AC-A2FF	BRCA.Normal	0.981724	4.8176	2759	0
TCGA-AC-A2FG	BRCA.LumA	1.26805	4.46027	1853	0
TCGA-AC-A2FK	BRCA.Normal	0.752783	8.79997	2650	0
TCGA-AC-A2FM	BRCA.Normal	8.91185	5.8598	792	1
TCGA-AC-A2FO	BRCA.LumA	4.17385	4.8719	2255	0
TCGA-AC-A2QH	BRCA.Basal	0	16.7645	1005	0
TCGA-AC-A2QI	BRCA.LumA	0.98275	5.66703	588	0
TCGA-AC-A2QJ	BRCA.Basal	0.0572794	2.61279	446	1
TCGA-AC-A3BB	BRCA.LumA	2.51841	3.87339	987	0
TCGA-AC-A3EH	BRCA.LumA	0.24019	4.59229	197	1
TCGA-AC-A3HN	BRCA.LumA	2.25585	5.8998	496	0
TCGA-AC-A3OD	BRCA.LumA	4.34065	7.83341	451	0
TCGA-AC-A3QP	BRCA.LumA	0.807432	2.69717	675	0
TCGA-AC-A3QQ	BRCA.LumA	6.6311	5.39236	734	0
TCGA-AC-A3TM	BRCA.LumA	1.86738	2.05862	762	0
TCGA-AC-A3TN	BRCA.LumA	3.93115	2.24107	456	0
TCGA-AC-A3W5	BRCA.Her2	0.296391	4.39182	504	0
TCGA-AC-A3W7	BRCA.LumA	1.88377	6.53865	471	0
TCGA-AC-A3YI	BRCA.Normal	11.1233	5.14168	707	0
TCGA-AC-A3YJ	BRCA.LumA	0.494245	4.0258	754	0
TCGA-AC-A4ZE	BRCA.LumA	0.812971	4.07203	890	0
TCGA-AC-A5EH	BRCA.Her2	0.379528	4.00711	511	0
TCGA-AC-A5XS	BRCA.LumA	1.52543	2.19796	588	0
TCGA-AC-A5XU	BRCA.LumA	0.073356	5.7244	455	0
TCGA-AC-A62V	BRCA.LumB	0.731614	1.75669	348	1
TCGA-AC-A62X	BRCA.Basal	1.32264	2.44698	417	0
TCGA-AC-A62Y	BRCA.LumA	5.30937	2.84182	530	0
TCGA-AC-A6IV	BRCA.LumA	0.842588	5.5834	568	0
TCGA-AC-A6IW	BRCA.Basal	0.529254	5.96824	413	0
TCGA-AC-A6IX	BRCA.LumA	1.23718	5.8299	373	0
TCGA-AC-A6NO	BRCA.LumA	1.13045	4.67798	51	0
TCGA-AC-A7VB	BRCA.LumB	2.51139	3.81484	250	0
TCGA-AC-A7VC	BRCA.Basal	0.018035	4.97056	1	0
TCGA-AC-A8OP	BRCA.LumA	6.15039	5.76366	614	0
TCGA-AC-A8OQ	BRCA.Basal	0.3675	9.22703	34	0
TCGA-AC-A8OR	BRCA.LumA	7.38338	8.57095	40	0
TCGA-AC-A8OS	BRCA.LumA	0.596935	6.65322	70	0
TCGA-AN-A03X	BRCA.LumA	0.841591	2.73413	10	0
TCGA-AN-A03Y	BRCA.LumB	1.76316	5.26695	10	0
TCGA-AN-A041	BRCA.LumA	1.64274	5.48841	7	0
TCGA-AN-A046	BRCA.LumA	1.11422	4.43209	10	0
TCGA-AN-A049	BRCA.LumA	2.93212	3.36772	19	0
TCGA-AN-A04A	BRCA.LumA	1.11793	5.83162	90	0
TCGA-AN-A04C	BRCA.Her2	0.0576325	2.4729	54	0
TCGA-AN-A04D	BRCA.Basal	0.216298	7.30207	52	0
TCGA-AN-A0AJ	BRCA.LumB	1.39689	3.33459	303	0
TCGA-AN-A0AK	BRCA.LumB	0.00423081	4.09252	224	0
TCGA-AN-A0AL	BRCA.Basal	16.8926	6.46108	227	0
TCGA-AN-A0AM	BRCA.LumB	0.41066	4.2502	5	0
TCGA-AN-A0AR	BRCA.Basal	0.416058	3.71167	10	0
TCGA-AN-A0AS	BRCA.LumA	0.978466	5.82277	10	0
TCGA-AN-A0AT	BRCA.Basal	3.9868	7.89911	10	0
TCGA-AN-A0FD	BRCA.LumA	0.113959	4.27067	196	0
TCGA-AN-A0FF	BRCA.LumB	3.74764	5.44335	172	0
TCGA-AN-A0FJ	BRCA.Basal	0.0465752	13.0992	242	0
TCGA-AN-A0FK	BRCA.LumA	1.11878	2.90238	213	0
TCGA-AN-A0FL	BRCA.Basal	0.144295	4.97813	231	0
TCGA-AN-A0FN	BRCA.LumA	1.03693	3.8683	218	0
TCGA-AN-A0FS	BRCA.LumA	1.75284	3.59698	210	0
TCGA-AN-A0FT	BRCA.LumA	0.354203	3.03974	214	0
TCGA-AN-A0FV	BRCA.Her2	0.0261592	6.9106	10	0
TCGA-AN-A0FW	BRCA.LumA	1.23577	2.69834	11	0
TCGA-AN-A0FX	BRCA.Basal	0.612406	9.7669	10	0
TCGA-AN-A0FY	BRCA.LumB	0.081781	8.38818	10	0
TCGA-AN-A0FZ	BRCA.LumA	1.26308	4.94032	10	0
TCGA-AN-A0G0	BRCA.Basal	8.69197	9.49808	16	0
TCGA-AN-A0XL	BRCA.LumA	3.24721	4.42385	163	0
TCGA-AN-A0XN	BRCA.LumA	0.173037	3.68628	10	0
TCGA-AN-A0XO	BRCA.LumA	0.57796	3.01974	375	0
TCGA-AN-A0XP	BRCA.LumA	1.70648	3.28361	9	0
TCGA-AN-A0XR	BRCA.LumB	1.57222	3.40251	10	0
TCGA-AN-A0XS	BRCA.LumA	0.39998	4.28845	10	0
TCGA-AN-A0XT	BRCA.LumA	1.78241	4.08281	10	0
TCGA-AN-A0XU	BRCA.Basal	5.01589	10.3229	10	0
TCGA-AN-A0XV	BRCA.LumA	0.814547	4.58601	162	0
TCGA-AN-A0XW	BRCA.LumA	2.9107	3.83776	170	0
TCGA-AO-A03L	BRCA.LumA	0.671218	4.16386	2442	0
TCGA-AO-A03M	BRCA.LumA	1.17978	7.44668	1866	0
TCGA-AO-A03N	BRCA.LumB	0.67985	1.61328	2031	0
TCGA-AO-A03O	BRCA.LumB	0.928652	4.26934	2483	1
TCGA-AO-A03P	BRCA.LumB	0.118081	4.30284	2911	1
TCGA-AO-A03R	BRCA.Normal	1.01622	2.64737	2091	0
TCGA-AO-A03T	BRCA.Normal	0.77553	2.9393	2124	0
TCGA-AO-A03U	BRCA.Normal	10.5892	4.83038	1793	1
TCGA-AO-A03V	BRCA.LumA	2.19117	4.11586	1351	0
TCGA-AO-A0J2	BRCA.Her2	0.168265	5.33348	997	0
TCGA-AO-A0J3	BRCA.LumB	1.03176	4.74549	651	0
TCGA-AO-A0J4	BRCA.Basal	0.548104	14.2722	1587	0
TCGA-AO-A0J5	BRCA.LumA	0.0614928	4.43396	792	1
TCGA-AO-A0J6	BRCA.Basal	3.49078	7.19493	1140	0
TCGA-AO-A0J7	BRCA.LumB	6.9643	2.90714	618	0
TCGA-AO-A0J8	BRCA.LumA	1.17433	2.867	680	0
TCGA-AO-A0J9	BRCA.LumA	2.05244	2.72546	1613	0
TCGA-AO-A0JA	BRCA.LumA	0.334184	4.65498	655	0
TCGA-AO-A0JB	BRCA.Normal	0.588736	2.27929	1542	0
TCGA-AO-A0JC	BRCA.LumA	0.128466	7.49192	1547	0
TCGA-AO-A0JD	BRCA.LumB	2.546	4.90723	2190	0
TCGA-AO-A0JE	BRCA.Her2	0.285606	3.98359	2335	0
TCGA-AO-A0JF	BRCA.LumA	0.801379	3.62529	1980	0
TCGA-AO-A0JG	BRCA.LumA	0.183938	6.11063	798	0
TCGA-AO-A0JI	BRCA.LumA	0.584749	3.39511	1528	0
TCGA-AO-A0JJ	BRCA.LumA	0.333627	3.43748	1887	0
TCGA-AO-A0JL	BRCA.Basal	0.805683	4.12524	1683	0
TCGA-AO-A0JM	BRCA.LumB	0.116922	3.91113	2184	0
TCGA-AO-A124	BRCA.Basal	1.56756	6.51092	3506	0
TCGA-AO-A125	BRCA.LumA	9.00258	2.36353	3456	0
TCGA-AO-A126	BRCA.LumA	0.698388	2.45669	3307	0
TCGA-AO-A128	BRCA.Basal	0.532345	6.84505	3248	0
TCGA-AO-A129	BRCA.Basal	1.80558	7.21688	3286	0
TCGA-AO-A12A	BRCA.LumA	0.969896	5.5709	3112	0
TCGA-AO-A12B	BRCA.LumA	0.575917	2.29888	2989	0
TCGA-AO-A12C	BRCA.LumA	3.99574	4.11612	2372	0
TCGA-AO-A12D	BRCA.Her2	0.0161004	4.77221	2515	0
TCGA-AO-A12E	BRCA.LumA	7.11163	3.90816	2142	0
TCGA-AO-A12F	BRCA.Basal	0.323306	5.77476	1842	0
TCGA-AO-A12G	BRCA.LumA	1.42396	2.81161	1639	0
TCGA-AO-A12H	BRCA.LumA	0.739612	4.47368	1234	0
TCGA-AO-A1KO	BRCA.Normal	0.471319	4.31266	622	0
TCGA-AO-A1KP	BRCA.LumB	0.182537	1.6406	2953	0
TCGA-AO-A1KQ	BRCA.LumB	0.524894	2.70846	1882	0
TCGA-AO-A1KR	BRCA.Basal	0.298739	2.35558	2513	0
TCGA-AO-A1KS	BRCA.LumB	1.37122	2.66187	350	0
TCGA-AO-A1KT	BRCA.LumB	1.92786	2.34527	541	0
TCGA-AQ-A04H	BRCA.LumB	1.11163	6.78174	754	0
TCGA-AQ-A04J	BRCA.Basal	1.32182	7.92882	819	0
TCGA-AQ-A04L	BRCA.LumA	0.258747	3.09825	3957	0
TCGA-AQ-A0Y5	BRCA.LumA	0.817202	5.12844	172	1
TCGA-AQ-A1H2	BRCA.LumA	1.08903	2.22559	475	0
TCGA-AQ-A1H3	BRCA.LumA	2.27542	3.76609	989	0
TCGA-AQ-A54N	BRCA.Basal	1.28928	2.28572	78	0
TCGA-AQ-A54O	BRCA.LumB	2.31072	2.91611	1001	0
TCGA-AQ-A7U7	BRCA.LumA	5.0668	6.93806	584	1
TCGA-AR-A0TP	BRCA.Basal	0.2389	8.11133	4275	0
TCGA-AR-A0TQ	BRCA.LumB	0.114165	7.95048	2991	0
TCGA-AR-A0TR	BRCA.LumA	2.79328	9.37701	160	1
TCGA-AR-A0TS	BRCA.Basal	0.224542	10.1847	2558	0
TCGA-AR-A0TT	BRCA.LumB	0.0583932	9.46084	3316	0
TCGA-AR-A0TU	BRCA.Basal	0.243823	6.73573	709	0
TCGA-AR-A0TV	BRCA.LumB	4.78422	3.5619	2288	0
TCGA-AR-A0TW	BRCA.LumA	0.599575	5.73907	3009	0
TCGA-AR-A0TX	BRCA.Her2	0.00635165	5.56786	1972	0
TCGA-AR-A0TY	BRCA.LumB	0.20053	3.30941	1699	1
TCGA-AR-A0TZ	BRCA.LumA	1.61124	5.59703	3262	1
TCGA-AR-A0U0	BRCA.Basal	0.939749	6.56845	1988	0
TCGA-AR-A0U2	BRCA.LumB	0.0255649	2.56324	2551	1
TCGA-AR-A0U3	BRCA.LumA	1.75995	4.0396	4080	0
TCGA-AR-A0U4	BRCA.Basal	2.56037	3.5798	3261	0
TCGA-AR-A1AH	BRCA.Basal	0.348485	4.83864	3807	0
TCGA-AR-A1AI	BRCA.Basal	1.04161	7.23798	3296	0
TCGA-AR-A1AJ	BRCA.Basal	0.21608	6.14563	2383	0
TCGA-AR-A1AK	BRCA.LumA	2.46796	5.08337	3159	0
TCGA-AR-A1AL	BRCA.LumA	4.07637	5.77415	2971	0
TCGA-AR-A1AM	BRCA.LumA	0.218494	5.49569	2991	0
TCGA-AR-A1AN	BRCA.LumA	1.88286	4.37098	2920	0
TCGA-AR-A1AO	BRCA.Normal	0.147236	6.21801	2618	0
TCGA-AR-A1AP	BRCA.LumA	3.05016	5.10057	2856	0
TCGA-AR-A1AQ	BRCA.Basal	0.039567	4.14515	3021	0
TCGA-AR-A1AR	BRCA.Basal	1.00698	3.00598	524	1
TCGA-AR-A1AS	BRCA.LumA	0.473423	4.3657	1150	0
TCGA-AR-A1AT	BRCA.Her2	0.629284	3.45128	1272	1
TCGA-AR-A1AU	BRCA.LumA	3.4224	8.07491	2868	0
TCGA-AR-A1AV	BRCA.LumA	0.653609	6.91551	1864	0
TCGA-AR-A1AW	BRCA.LumB	0.908972	6.36266	2632	0
TCGA-AR-A1AX	BRCA.LumA	0.184467	5.94835	2629	0
TCGA-AR-A1AY	BRCA.Basal	0.109751	11.83	1026	0
TCGA-AR-A24H	BRCA.LumB	0.77727	0.764557	4894	0
TCGA-AR-A24K	BRCA.LumB	0.671956	3.53628	1548	0
TCGA-AR-A24L	BRCA.LumA	5.31685	3.26756	2866	1
TCGA-AR-A24M	BRCA.LumA	2.71214	3.79654	3660	0
TCGA-AR-A24N	BRCA.LumB	0.0538474	3.37082	3035	0
TCGA-AR-A24O	BRCA.LumA	2.02989	4.17134	3607	0
TCGA-AR-A24P	BRCA.LumA	0.346806	3.5919	84	0
TCGA-AR-A24Q	BRCA.Basal	0.215626	7.70468	3172	0
TCGA-AR-A24R	BRCA.LumB	5.07544	6.39289	3430	0
TCGA-AR-A24S	BRCA.LumB	0.70752	4.28992	2976	0
TCGA-AR-A24T	BRCA.LumA	11.809	3.60018	3202	0
TCGA-AR-A24U	BRCA.Her2	1.67859	4.68883	3128	0
TCGA-AR-A24V	BRCA.LumA	3.6655	3.38675	3203	0
TCGA-AR-A24W	BRCA.LumA	5.37223	5.34865	1550	0
TCGA-AR-A24X	BRCA.LumA	1.04172	3.45178	3004	0
TCGA-AR-A24Z	BRCA.LumB	1.19096	6.0946	3001	0
TCGA-AR-A250	BRCA.LumB	0.671782	5.68303	2707	0
TCGA-AR-A251	BRCA.Basal	0.497215	9.52024	3030	0
TCGA-AR-A252	BRCA.LumA	0.525193	4.648	2838	0
TCGA-AR-A254	BRCA.Her2	1.21891	3.49749	2605	0
TCGA-AR-A255	BRCA.LumA	0.339165	4.39974	2161	0
TCGA-AR-A256	BRCA.Basal	2.58768	5.18941	2854	1
TCGA-AR-A2LE	BRCA.LumA	2.2071	3.88799	5062	0
TCGA-AR-A2LH	BRCA.Normal	1.08515	4.98279	616	1
TCGA-AR-A2LJ	BRCA.LumA	1.09829	2.94238	2632	0
TCGA-AR-A2LK	BRCA.LumB	2.23611	5.74673	1649	1
TCGA-AR-A2LM	BRCA.LumA	0.582007	5.52087	1935	0
TCGA-AR-A2LN	BRCA.LumA	0.790714	5.60453	1161	0
TCGA-AR-A2LO	BRCA.LumA	1.30872	6.91384	1198	0
TCGA-AR-A2LQ	BRCA.Normal	1.72192	5.62032	1233	0
TCGA-AR-A5QM	BRCA.LumA	7.63354	4.69022	2231	0
TCGA-AR-A5QN	BRCA.LumA	3.53537	4.41392	1013	0
TCGA-AR-A5QP	BRCA.LumA	0.263737	6.11891	1185	0
TCGA-AR-A5QQ	BRCA.Basal	0.236957	4.16172	322	1
TCGA-B6-A0I1	BRCA.Basal	2.68876	3.54831	2361	1
TCGA-B6-A0I2	BRCA.Basal	0.310682	3.68486	4361	0
TCGA-B6-A0I5	BRCA.LumA	4.28271	1.82964	8556	0
TCGA-B6-A0I6	BRCA.Basal	0.364037	20.9718	991	1
TCGA-B6-A0I8	BRCA.LumA	0.964251	3.34024	749	1
TCGA-B6-A0I9	BRCA.Her2	1.80707	7.86503	362	1
TCGA-B6-A0IA	BRCA.LumA	1.21838	0.927838	8391	0
TCGA-B6-A0IB	BRCA.LumB	6.32075	3.86299	3941	1
TCGA-B6-A0IE	BRCA.LumA	0.184997	4.94203	1993	1
TCGA-B6-A0IG	BRCA.LumA	0.856538	4.53619	4456	1
TCGA-B6-A0IH	BRCA.LumA	0.336553	4.89996	2965	1
TCGA-B6-A0IJ	BRCA.Basal	0.416633	9.06104	7106	0
TCGA-B6-A0IK	BRCA.Her2	0.19671	6.19631	571	1
TCGA-B6-A0IM	BRCA.LumA	1.01113	4.74584	3873	1
TCGA-B6-A0IN	BRCA.LumB	0.0648932	2.63704	2573	1
TCGA-B6-A0IO	BRCA.LumA	3.86872	6.98466	5042	0
TCGA-B6-A0IP	BRCA.LumA	4.61155	4.33087	3926	1
TCGA-B6-A0IQ	BRCA.Basal	0.272383	4.68625	4285	0
TCGA-B6-A0RE	BRCA.Basal	1.67577	4.38042	7777	0
TCGA-B6-A0RG	BRCA.LumA	2.73549	2.95709	2082	0
TCGA-B6-A0RH	BRCA.Her2	0.206947	2.03907	6456	1
TCGA-B6-A0RI	BRCA.LumA	3.95454	4.64431	7126	0
TCGA-B6-A0RL	BRCA.LumB	3.97454	4.97799	2469	1
TCGA-B6-A0RM	BRCA.LumA	1.08569	4.10777	2373	1
TCGA-B6-A0RN	BRCA.LumA	0.404485	2.45012	8008	0
TCGA-B6-A0RO	BRCA.LumA	2.08231	3.51414	4929	0
TCGA-B6-A0RP	BRCA.LumA	0.878444	3.35488	3126	1
TCGA-B6-A0RQ	BRCA.Normal	1.79112	6.56175	4267	1
TCGA-B6-A0RS	BRCA.Her2	0.0196006	3.319	3063	1
TCGA-B6-A0RT	BRCA.Basal	0.0981425	8.06418	2721	0
TCGA-B6-A0RU	BRCA.Basal	0.0453138	6.21083	8605	0
TCGA-B6-A0RV	BRCA.LumA	9.01939	3.3499	5156	0
TCGA-B6-A0WS	BRCA.LumA	0.0670214	4.24592	2965	1
TCGA-B6-A0WT	BRCA.LumA	3.5009	4.97309	5739	0
TCGA-B6-A0WV	BRCA.LumB	3.66431	7.62289	2417	1
TCGA-B6-A0WW	BRCA.LumB	1.12789	2.52411	558	1
TCGA-B6-A0WX	BRCA.Basal	0.0684638	4.34741	639	1
TCGA-B6-A0WY	BRCA.LumA	3.53984	6.44791	3461	1
TCGA-B6-A0WZ	BRCA.LumA	7.06172	2.2445	6292	0
TCGA-B6-A0X0	BRCA.LumA	2.1741	2.96056	3945	1
TCGA-B6-A0X1	BRCA.Basal	0.482022	5.23547	7455	1
TCGA-B6-A0X4	BRCA.LumA	0.615789	4.16152	860	1
TCGA-B6-A0X5	BRCA.LumB	0.0330975	4.17195	2097	1
TCGA-B6-A0X7	BRCA.LumA	0.511873	3.89328	1781	1
TCGA-B6-A1KC	BRCA.LumB	0.144162	3.27861	1326	0
TCGA-B6-A1KF	BRCA.Basal	0.0548507	4.34027	3088	0
TCGA-B6-A1KI	BRCA.LumA	5.06872	4.31391	2236	0
TCGA-B6-A1KN	BRCA.LumB	0.356378	4.28197	4233	0
TCGA-B6-A2IU	BRCA.LumA	1.36323	2.62585	5176	0
TCGA-B6-A3ZX	BRCA.Basal	0.0594046	7.80717	1152	1
TCGA-B6-A400	BRCA.Basal	1.10474	8.76573	215	0
TCGA-B6-A401	BRCA.LumA	24.6211	5.65626	2596	0
TCGA-B6-A402	BRCA.Basal	2.80601	8.14568	2281	0
TCGA-B6-A408	BRCA.LumA	0.0676825	4.66617	2072	0
TCGA-B6-A409	BRCA.Basal	0.649454	5.76629	573	1
TCGA-B6-A40B	BRCA.LumA	8.02825	3.20192	3152	0
TCGA-B6-A40C	BRCA.LumA	2.66453	4.12262	2164	0
TCGA-BH-A0AU	BRCA.Normal	1.79071	2.53473	1914	0
TCGA-BH-A0AV	BRCA.Basal	0.562011	10.626	1820	0
TCGA-BH-A0AW	BRCA.Her2	0.0286962	2.90365	622	0
TCGA-BH-A0AY	BRCA.Normal	0.0598729	3.18149	777	0
TCGA-BH-A0AZ	BRCA.Normal	0.863031	3.39618	1919	0
TCGA-BH-A0B0	BRCA.LumA	0.452659	3.12765	2477	0
TCGA-BH-A0B1	BRCA.LumA	2.14006	3.45991	1148	0
TCGA-BH-A0B3	BRCA.Normal	0.555242	6.20077	1203	0
TCGA-BH-A0B4	BRCA.LumA	0.834377	3.03919	1191	0
TCGA-BH-A0B5	BRCA.LumA	2.53285	5.54563	2136	0
TCGA-BH-A0B7	BRCA.Normal	0.145729	5.08166	2559	0
TCGA-BH-A0B8	BRCA.Normal	5.10197	3.72273	1569	0
TCGA-BH-A0B9	BRCA.Basal	0.474158	7.37571	1572	0
TCGA-BH-A0BA	BRCA.Normal	0.741446	5.22228	1132	0
TCGA-BH-A0BC	BRCA.Normal	4.31114	2.97873	974	0
TCGA-BH-A0BD	BRCA.LumB	6.38568	5.47002	554	0
TCGA-BH-A0BF	BRCA.LumB	0.168148	1.18223	1324	1
TCGA-BH-A0BG	BRCA.Basal	0.432497	7.49372	1871	0
TCGA-BH-A0BJ	BRCA.Normal	0.693512	4.79025	660	0
TCGA-BH-A0BL	BRCA.Basal	0.474402	9.02299	2278	0
TCGA-BH-A0BM	BRCA.Normal	0.341819	2.76423	1876	0
TCGA-BH-A0BO	BRCA.LumA	48.8005	5.16679	2197	0
TCGA-BH-A0BP	BRCA.LumA	2.34658	4.63819	2296	1
TCGA-BH-A0BQ	BRCA.Normal	0.898264	3.35315	2255	0
TCGA-BH-A0BR	BRCA.LumA	0.223987	6.34448	2330	0
TCGA-BH-A0BT	BRCA.Normal	0.908058	3.11829	2365	0
TCGA-BH-A0BV	BRCA.Normal	2.40244	5.02381	1519	0
TCGA-BH-A0BW	BRCA.Normal	1.09201	12.6708	2371	0
TCGA-BH-A0BZ	BRCA.Normal	0.289944	3.47252	2255	0
TCGA-BH-A0C0	BRCA.Normal	0.664267	5.33013	1270	0
TCGA-BH-A0C1	BRCA.LumA	0.533687	4.51073	1411	1
TCGA-BH-A0C3	BRCA.Normal	3.94601	4.79043	2709	0
TCGA-BH-A0C7	BRCA.LumB	2.65108	5.73423	2767	0
TCGA-BH-A0DD	BRCA.LumB	2.1811	7.24895	2486	0
TCGA-BH-A0DE	BRCA.LumA	3.73363	3.70314	2372	0
TCGA-BH-A0DG	BRCA.Normal	0.291583	4.96111	2041	0
TCGA-BH-A0DH	BRCA.Normal	8.15932	2.41869	1156	0
TCGA-BH-A0DI	BRCA.LumA	0.495468	5.05937	912	0
TCGA-BH-A0DK	BRCA.LumA	0.623789	4.16386	423	0
TCGA-BH-A0DL	BRCA.Normal	2.75318	7.11607	2381	0
TCGA-BH-A0DO	BRCA.Normal	6.95993	4.44826	1644	0
TCGA-BH-A0DP	BRCA.Normal	2.01706	3.89146	476	0
TCGA-BH-A0DQ	BRCA.LumA	2.17318	4.25862	98	0
TCGA-BH-A0DS	BRCA.LumA	0.415646	2.49738	78	0
TCGA-BH-A0DT	BRCA.Normal	2.89509	4.03615	2403	0
TCGA-BH-A0DV	BRCA.Normal	0.547073	3.5763	2064	0
TCGA-BH-A0DX	BRCA.LumA	0.916188	4.83389	2156	0
TCGA-BH-A0DZ	BRCA.Normal	1.06622	2.57921	495	0
TCGA-BH-A0E0	BRCA.Normal	0.00507857	3.80691	134	0
TCGA-BH-A0E1	BRCA.Normal	0.606309	3.06481	477	0
TCGA-BH-A0E2	BRCA.LumA	1.08313	3.74931	435	0
TCGA-BH-A0E6	BRCA.Basal	1.57261	3.19443	293	0
TCGA-BH-A0E7	BRCA.LumA	0.979657	2.77964	1363	0
TCGA-BH-A0E9	BRCA.LumA	6.5085	5.22892	2489	0
TCGA-BH-A0EA	BRCA.LumA	1.34993	4.19047	991	1
TCGA-BH-A0EB	BRCA.LumA	2.52317	2.93018	745	0
TCGA-BH-A0EE	BRCA.Her2	0	2.44537	943	0
TCGA-BH-A0EI	BRCA.LumA	0.647429	5.25888	1926	0
TCGA-BH-A0GY	BRCA.LumA	0.802933	3.81085	923	0
TCGA-BH-A0GZ	BRCA.LumA	0.923616	3.53859	328	0
TCGA-BH-A0H0	BRCA.LumB	1.81994	4.21263	461	0
TCGA-BH-A0H3	BRCA.LumA	0.755705	4.48567	1928	0
TCGA-BH-A0H5	BRCA.Normal	0.300507	5.698	1620	0
TCGA-BH-A0H6	BRCA.LumA	0.502455	2.8002	747	0
TCGA-BH-A0H7	BRCA.Normal	0.499935	3.58102	702	0
TCGA-BH-A0H9	BRCA.Normal	3.65864	7.89863	1247	0
TCGA-BH-A0HA	BRCA.Normal	0.281637	3.9107	1611	0
TCGA-BH-A0HB	BRCA.LumA	1.03491	2.56575	806	0
TCGA-BH-A0HF	BRCA.LumA	3.55739	4.29607	727	0
TCGA-BH-A0HI	BRCA.LumA	1.83295	2.91167	620	0
TCGA-BH-A0HK	BRCA.Normal	0.0334566	3.04853	178	0
TCGA-BH-A0HL	BRCA.LumA	0.181509	7.55558	72	0
TCGA-BH-A0HN	BRCA.LumA	1.08176	3.9621	516	0
TCGA-BH-A0HO	BRCA.LumA	2.18875	2.69037	76	0
TCGA-BH-A0HP	BRCA.LumA	0.686858	3.72478	414	0
TCGA-BH-A0HQ	BRCA.LumA	0.985389	4.89902	1121	0
TCGA-BH-A0HU	BRCA.LumB	3.94553	3.90798	392	0
TCGA-BH-A0HW	BRCA.LumB	0.0758176	4.91895	1561	0
TCGA-BH-A0HX	BRCA.LumA	1.79989	4.15515	829	0
TCGA-BH-A0HY	BRCA.LumB	0.293393	3.91835	1545	0
TCGA-BH-A0RX	BRCA.Basal	0.309233	3.82414	170	0
TCGA-BH-A0W3	BRCA.LumB	7.79756	4.74668	728	0
TCGA-BH-A0W4	BRCA.LumA	3.38673	5.1129	759	0
TCGA-BH-A0W5	BRCA.LumA	0.869116	5.898	1288	0
TCGA-BH-A0W7	BRCA.LumA	1.30271	3.20853	1363	0
TCGA-BH-A0WA	BRCA.Basal	0.50792	8.02209	701	0
TCGA-BH-A18F	BRCA.LumA	0.70756	4.30108	1001	0
TCGA-BH-A18G	BRCA.Basal	20.7402	3.67702	149	0
TCGA-BH-A18H	BRCA.LumA	2.56261	6.35336	652	0
TCGA-BH-A18I	BRCA.LumA	1.0649	3.99825	1093	0
TCGA-BH-A18J	BRCA.Normal	1.30993	1.12159	612	1
TCGA-BH-A18K	BRCA.Normal	4.5882	3.13378	2763	1
TCGA-BH-A18L	BRCA.Normal	0.530163	3.75191	811	1
TCGA-BH-A18M	BRCA.Normal	1.40235	4.09261	2207	1
TCGA-BH-A18N	BRCA.Normal	2.25136	4.26092	468	1
TCGA-BH-A18P	BRCA.Normal	0.0489465	5.84572	921	1
TCGA-BH-A18Q	BRCA.Normal	0.402195	12.6846	1692	1
TCGA-BH-A18R	BRCA.Normal	0.063514	5.48581	1142	1
TCGA-BH-A18S	BRCA.Normal	0.43177	3.81059	2009	1
TCGA-BH-A18T	BRCA.Basal	0.525642	5.04133	224	1
TCGA-BH-A18U	BRCA.Normal	0.383162	2.76695	1563	1
TCGA-BH-A18V	BRCA.Normal	0.21441	20.4107	1556	1
TCGA-BH-A1EN	BRCA.Normal	0.00566898	2.4057	2127	1
TCGA-BH-A1EO	BRCA.LumA	0.604583	3.06487	2798	1
TCGA-BH-A1ES	BRCA.LumA	0.996818	4.90024	3462	1
TCGA-BH-A1ET	BRCA.Normal	1.82625	2.77018	2520	1
TCGA-BH-A1EU	BRCA.Normal	7.64295	4.96173	1286	1
TCGA-BH-A1EV	BRCA.Normal	0.148659	3.57217	365	1
TCGA-BH-A1EW	BRCA.LumA	3.47143	5.46105	1694	1
TCGA-BH-A1EX	BRCA.LumA	5.64677	8.8124	1508	1
TCGA-BH-A1EY	BRCA.LumA	0.240187	3.11503	538	1
TCGA-BH-A1F0	BRCA.Normal	1.50316	5.77522	785	1
TCGA-BH-A1F2	BRCA.Normal	3.44393	1.63942	959	1
TCGA-BH-A1F6	BRCA.Normal	3.28989	5.53746	2965	1
TCGA-BH-A1F8	BRCA.Normal	0.851428	1.7954	1	1
TCGA-BH-A1FB	BRCA.Normal	1.94015	4.89292	3669	1
TCGA-BH-A1FC	BRCA.Normal	0.0969006	4.18784	3472	1
TCGA-BH-A1FD	BRCA.Normal	2.49224	5.03255	1009	1
TCGA-BH-A1FE	BRCA.Normal	1.02365	3.6365	2273	1
TCGA-BH-A1FG	BRCA.Normal	0.650656	1.43644	577	1
TCGA-BH-A1FH	BRCA.Normal	0.274912	7.62257	1034	1
TCGA-BH-A1FJ	BRCA.Normal	1.04461	3.93938	1927	1
TCGA-BH-A1FL	BRCA.LumA	0.467282	4.22343	1673	1
TCGA-BH-A1FM	BRCA.Normal	0.056553	1.70169	1388	1
TCGA-BH-A1FN	BRCA.Normal	1.25219	4.85799	2192	1
TCGA-BH-A1FR	BRCA.Normal	0.622207	5.33584	1642	1
TCGA-BH-A1FU	BRCA.Normal	0.144658	7.3969	1688	1
TCGA-BH-A201	BRCA.LumA	17.1439	6.40179	856	0
TCGA-BH-A202	BRCA.LumB	5.14274	3.42927	795	0
TCGA-BH-A203	BRCA.Normal	0.29416	4.12972	1174	1
TCGA-BH-A204	BRCA.Normal	0.0574527	2.32621	2534	1
TCGA-BH-A208	BRCA.Normal	0.0921743	2.97114	1759	1
TCGA-BH-A209	BRCA.Normal	0.169158	3.5275	3959	1
TCGA-BH-A28O	BRCA.Normal	1.96377	8.0938	1120	0
TCGA-BH-A28Q	BRCA.LumA	3.83437	3.93346	1119	0
TCGA-BH-A2L8	BRCA.LumA	0.330126	4.14771	612	0
TCGA-BH-A42T	BRCA.LumB	0.2591	4.51055	320	1
TCGA-BH-A42U	BRCA.Normal	0.995879	4.06303	3364	0
TCGA-BH-A42V	BRCA.LumA	3.2016	5.53353	635	0
TCGA-BH-A5IZ	BRCA.Basal	1.03758	6.30804	567	0
TCGA-BH-A5J0	BRCA.LumA	0.271403	2.36609	715	0
TCGA-BH-A6R8	BRCA.LumA	2.55067	3.97966	293	0
TCGA-BH-A6R9	BRCA.Normal	0.215518	5.3681	160	0
TCGA-BH-A8FY	BRCA.LumA	1.54758	3.04411	295	1
TCGA-BH-A8FZ	BRCA.Normal	19.9843	4.89888	574	0
TCGA-BH-A8G0	BRCA.LumA	3.08062	6.12195	662	0
TCGA-BH-AB28	BRCA.LumA	3.51427	4.84691	287	0
TCGA-C8-A12L	BRCA.Her2	2.15612	4.40376	363	0
TCGA-C8-A12M	BRCA.LumB	2.48935	6.07506	358	0
TCGA-C8-A12N	BRCA.LumA	1.0292	2.79815	358	0
TCGA-C8-A12O	BRCA.LumA	10.9284	4.88828	385	0
TCGA-C8-A12P	BRCA.Her2	0.0139863	4.42513	358	0
TCGA-C8-A12Q	BRCA.Her2	0.133981	4.22999	385	1
TCGA-C8-A12U	BRCA.LumB	0.137697	4.73664	385	0
TCGA-C8-A12V	BRCA.Basal	1.8912	7.23607	385	0
TCGA-C8-A12W	BRCA.LumB	0.518322	7.88065	385	0
TCGA-C8-A12X	BRCA.LumA	0.638505	4.0984	385	0
TCGA-C8-A12Y	BRCA.LumA	6.44231	2.15079	1476	0
TCGA-C8-A12Z	BRCA.Her2	0.470201	3.31601	382	0
TCGA-C8-A130	BRCA.LumB	1.60097	5.73496	370	0
TCGA-C8-A131	BRCA.Basal	0.572751	4.88208	411	0
TCGA-C8-A132	BRCA.LumA	0.542721	6.21895	383	0
TCGA-C8-A134	BRCA.Basal	1.81073	14.4346	383	0
TCGA-C8-A135	BRCA.Her2	0.10471	4.78907	393	0
TCGA-C8-A137	BRCA.Her2	0.823741	3.87711	379	0
TCGA-C8-A138	BRCA.Her2	0.244032	3.05089	380	0
TCGA-C8-A1HE	BRCA.LumA	4.30663	3.09753	375	0
TCGA-C8-A1HF	BRCA.Her2	0.500372	2.97603	332	0
TCGA-C8-A1HG	BRCA.LumB	0.00709392	2.19736	345	0
TCGA-C8-A1HI	BRCA.LumA	0.1436	2.57855	343	0
TCGA-C8-A1HJ	BRCA.Basal	3.67842	5.45208	5	0
TCGA-C8-A1HK	BRCA.Her2	0.0191625	3.95568	366	0
TCGA-C8-A1HL	BRCA.LumB	2.42347	3.74851	317	0
TCGA-C8-A1HM	BRCA.LumB	0.211213	2.9908	375	0
TCGA-C8-A1HN	BRCA.LumB	0.21714	2.22656	394	0
TCGA-C8-A1HO	BRCA.LumA	1.3418	4.40183	375	0
TCGA-C8-A26V	BRCA.LumB	0.255926	2.71098	616	0
TCGA-C8-A26W	BRCA.LumB	1.31315	3.9269	381	0
TCGA-C8-A26X	BRCA.Her2	1.597	3.08379	376	0
TCGA-C8-A26Z	BRCA.LumA	0.738242	5.13475	470	0
TCGA-C8-A273	BRCA.LumA	1.81878	5.60517	513	0
TCGA-C8-A274	BRCA.LumB	4.65767	3.93435	508	0
TCGA-C8-A275	BRCA.Her2	0.037896	5.11378	1	0
TCGA-C8-A278	BRCA.Her2	0.2789	2.50418	297	0
TCGA-C8-A27A	BRCA.LumB	0.0760666	6.63097	747	0
TCGA-C8-A27B	BRCA.Basal	1.78617	6.76538	439	0
TCGA-C8-A3M7	BRCA.LumA	0.183488	4.35064	1034	1
TCGA-C8-A3M8	BRCA.LumB	1.20209	4.31106	394	0
TCGA-C8-A8HP	BRCA.Her2	0.1463	5.71295	396	0
TCGA-C8-A8HQ	BRCA.LumB	0.210931	4.49322	380	0
TCGA-C8-A8HR	BRCA.Normal	0.591845	4.78694	408	0
TCGA-D8-A13Y	BRCA.LumB	0.0517457	5.04621	1728	0
TCGA-D8-A13Z	BRCA.Her2	0.026273	4.52714	635	0
TCGA-D8-A140	BRCA.LumA	1.664	6.77046	403	0
TCGA-D8-A141	BRCA.LumA	5.55251	4.54153	626	0
TCGA-D8-A142	BRCA.Basal	0.0429401	5.86151	425	0
TCGA-D8-A143	BRCA.Basal	0.233701	8.06293	431	0
TCGA-D8-A145	BRCA.LumA	1.18687	6.82751	410	0
TCGA-D8-A147	BRCA.Basal	0.489876	10.9782	584	0
TCGA-D8-A1J8	BRCA.LumB	4.87674	1.58905	431	0
TCGA-D8-A1J9	BRCA.LumB	0.0922459	2.63499	532	0
TCGA-D8-A1JA	BRCA.Her2	0.515415	2.74195	502	0
TCGA-D8-A1JB	BRCA.LumA	0.776638	5.54554	1688	0
TCGA-D8-A1JC	BRCA.LumB	0.270737	3.99911	480	0
TCGA-D8-A1JD	BRCA.LumB	5.10723	3.63292	552	0
TCGA-D8-A1JE	BRCA.LumB	1.06492	2.08856	575	0
TCGA-D8-A1JF	BRCA.Her2	0.0357899	4.19308	366	0
TCGA-D8-A1JG	BRCA.Her2	0.100391	4.6583	1612	0
TCGA-D8-A1JH	BRCA.LumA	3.28057	6.90599	426	0
TCGA-D8-A1JI	BRCA.LumB	24.1054	2.74451	577	0
TCGA-D8-A1JJ	BRCA.LumB	0.11145	5.23585	611	0
TCGA-D8-A1JL	BRCA.Basal	0.665688	5.69292	611	0
TCGA-D8-A1JM	BRCA.Basal	1.00875	7.51792	590	0
TCGA-D8-A1JN	BRCA.LumA	1.31846	2.82204	620	0
TCGA-D8-A1JP	BRCA.LumA	0.229233	3.17699	639	0
TCGA-D8-A1JS	BRCA.LumA	0.635489	1.66895	371	0
TCGA-D8-A1JT	BRCA.LumB	3.2388	1.10777	405	0
TCGA-D8-A1JU	BRCA.LumA	1.30229	3.83147	447	0
TCGA-D8-A1X5	BRCA.LumB	11.8875	4.32941	565	0
TCGA-D8-A1X6	BRCA.LumB	0.598326	3.39778	541	0
TCGA-D8-A1X7	BRCA.LumB	1.03731	7.75409	509	0
TCGA-D8-A1X8	BRCA.LumA	3.10592	3.946	783	0
TCGA-D8-A1X9	BRCA.LumA	1.90488	3.90611	727	0
TCGA-D8-A1XA	BRCA.LumA	0.647176	7.50457	839	0
TCGA-D8-A1XB	BRCA.LumA	0.238456	5.75424	552	0
TCGA-D8-A1XC	BRCA.LumA	0.636881	5.51408	377	1
TCGA-D8-A1XD	BRCA.LumA	2.60784	8.54317	522	0
TCGA-D8-A1XF	BRCA.LumB	3.32653	7.35442	463	0
TCGA-D8-A1XG	BRCA.LumA	4.07935	6.87227	448	0
TCGA-D8-A1XJ	BRCA.Her2	1.2393	2.09212	664	0
TCGA-D8-A1XK	BRCA.Basal	0.810544	8.361	441	0
TCGA-D8-A1XL	BRCA.LumB	0.659949	2.85212	606	0
TCGA-D8-A1XM	BRCA.LumA	1.4817	6.36957	538	0
TCGA-D8-A1XO	BRCA.LumA	0.218561	3.88194	1682	0
TCGA-D8-A1XQ	BRCA.Basal	0.671874	8.25038	499	0
TCGA-D8-A1XR	BRCA.LumB	1.61589	3.84071	482	0
TCGA-D8-A1XS	BRCA.LumB	4.09971	3.47238	496	0
TCGA-D8-A1XT	BRCA.Her2	0.0025035	8.45111	506	0
TCGA-D8-A1XU	BRCA.LumA	6.91311	5.21502	395	0
TCGA-D8-A1XV	BRCA.LumA	0.383256	3.66891	461	0
TCGA-D8-A1XW	BRCA.Normal	0.0747094	7.26405	1309	0
TCGA-D8-A1XY	BRCA.LumA	1.33299	3.13857	503	0
TCGA-D8-A1XZ	BRCA.LumB	0.150166	5.34815	466	0
TCGA-D8-A1Y0	BRCA.LumA	2.49963	4.76994	472	0
TCGA-D8-A1Y1	BRCA.LumB	0.451438	3.33227	302	1
TCGA-D8-A1Y2	BRCA.LumB	0.301206	3.73625	433	0
TCGA-D8-A1Y3	BRCA.LumB	0.211323	2.01597	430	0
TCGA-D8-A27E	BRCA.LumA	1.18974	5.00779	530	0
TCGA-D8-A27F	BRCA.Basal	1.71842	11.3951	488	0
TCGA-D8-A27G	BRCA.LumA	0.585187	4.42975	409	0
TCGA-D8-A27H	BRCA.Basal	1.07641	8.00225	397	0
TCGA-D8-A27I	BRCA.LumA	1.06548	5.68256	439	0
TCGA-D8-A27K	BRCA.LumA	2.52215	4.08435	1461	0
TCGA-D8-A27L	BRCA.LumA	0.863924	5.03065	499	0
TCGA-D8-A27M	BRCA.Basal	0.654569	8.24527	410	0
TCGA-D8-A27N	BRCA.LumB	0.41113	4.68293	519	0
TCGA-D8-A27P	BRCA.LumA	0.780868	3.46892	49	0
TCGA-D8-A27R	BRCA.LumB	4.18319	5.19989	307	0
TCGA-D8-A27T	BRCA.LumA	1.25809	4.16667	398	0
TCGA-D8-A27V	BRCA.LumA	0.0897084	3.39565	381	0
TCGA-D8-A27W	BRCA.LumB	0.212029	6.11771	373	0
TCGA-D8-A3Z5	BRCA.LumA	2.95397	6.41847	1015	0
TCGA-D8-A3Z6	BRCA.LumA	8.79457	3.8611	563	0
TCGA-D8-A4Z1	BRCA.LumA	1.11759	7.77753	659	0
TCGA-D8-A73U	BRCA.LumA	0.103043	5.85922	492	0
TCGA-D8-A73W	BRCA.LumA	3.17478	5.2134	385	1
TCGA-D8-A73X	BRCA.LumA	1.70026	3.72691	767	0
TCGA-E2-A105	BRCA.LumA	1.28003	6.07696	1308	0
TCGA-E2-A106	BRCA.LumA	3.26654	5.11302	2541	0
TCGA-E2-A107	BRCA.LumA	1.15372	3.28675	1047	0
TCGA-E2-A108	BRCA.Normal	0.501067	5.20842	837	0
TCGA-E2-A109	BRCA.LumB	2.7081	4.75133	1417	0
TCGA-E2-A10A	BRCA.LumA	0.431356	3.76587	1229	0
TCGA-E2-A10B	BRCA.LumA	2.70204	4.27814	1141	0
TCGA-E2-A10C	BRCA.LumB	1.72263	3.44935	1220	0
TCGA-E2-A10E	BRCA.LumA	11.3198	3.6333	865	0
TCGA-E2-A10F	BRCA.LumA	1.66685	3.99387	878	0
TCGA-E2-A14N	BRCA.Basal	8.12607	3.18602	1434	0
TCGA-E2-A14O	BRCA.LumB	2.45434	1.90438	1359	0
TCGA-E2-A14P	BRCA.Her2	0.03324	6.90662	1246	0
TCGA-E2-A14Q	BRCA.LumA	4.20836	3.92031	1163	0
TCGA-E2-A14R	BRCA.Basal	0.542018	8.02483	1174	0
TCGA-E2-A14T	BRCA.LumA	0.11074	4.94359	2311	0
TCGA-E2-A14U	BRCA.LumA	6.20745	6.82807	1318	0
TCGA-E2-A14V	BRCA.Her2	0.612323	3.9722	1042	0
TCGA-E2-A14W	BRCA.LumB	1.13808	1.70719	974	0
TCGA-E2-A14X	BRCA.Basal	0.0361127	7.43404	972	0
TCGA-E2-A14Y	BRCA.Basal	0.173404	2.56446	2109	0
TCGA-E2-A14Z	BRCA.LumA	0.487951	4.3172	563	1
TCGA-E2-A150	BRCA.Basal	2.20453	11.5125	1935	0
TCGA-E2-A152	BRCA.Her2	0.0934341	6.7265	2128	0
TCGA-E2-A153	BRCA.Normal	1.13153	3.43009	707	0
TCGA-E2-A154	BRCA.LumA	5.19809	4.06215	591	0
TCGA-E2-A155	BRCA.LumB	0.281427	4.32174	640	0
TCGA-E2-A156	BRCA.LumA	2.20287	4.09337	726	0
TCGA-E2-A158	BRCA.Normal	0.41024	12.9649	450	0
TCGA-E2-A159	BRCA.Basal	0.0936694	6.98289	762	0
TCGA-E2-A15A	BRCA.LumB	0.444703	5.73249	710	0
TCGA-E2-A15C	BRCA.LumA	0.562368	3.74866	694	0
TCGA-E2-A15D	BRCA.LumA	0.495981	3.9385	526	0
TCGA-E2-A15E	BRCA.LumA	2.58455	6.67755	630	0
TCGA-E2-A15F	BRCA.LumA	5.99138	3.84175	658	0
TCGA-E2-A15G	BRCA.LumA	2.37254	5.17829	554	0
TCGA-E2-A15H	BRCA.LumA	2.12771	5.85909	393	0
TCGA-E2-A15I	BRCA.Normal	0.648454	4.52106	1692	0
TCGA-E2-A15J	BRCA.LumA	8.11918	3.55578	1640	0
TCGA-E2-A15K	BRCA.Normal	4.24984	3.55063	275	0
TCGA-E2-A15L	BRCA.LumA	25.6144	3.55602	626	0
TCGA-E2-A15M	BRCA.Normal	1.28629	3.94971	336	1
TCGA-E2-A15O	BRCA.LumA	0.17233	4.00007	289	0
TCGA-E2-A15P	BRCA.LumA	1.35735	4.66678	595	0
TCGA-E2-A15R	BRCA.LumA	1.48922	3.98134	1732	0
TCGA-E2-A15S	BRCA.LumB	0.677029	4.97411	428	0
TCGA-E2-A15T	BRCA.LumB	0.239881	4.1044	1563	0
TCGA-E2-A1AZ	BRCA.Basal	0.331049	8.2447	2329	0
TCGA-E2-A1B0	BRCA.Her2	0.0974485	5.00208	1631	0
TCGA-E2-A1B1	BRCA.LumA	0.88721	4.6901	2653	0
TCGA-E2-A1B4	BRCA.LumA	3.7537	2.82278	1004	1
TCGA-E2-A1B5	BRCA.LumA	0.858746	2.78666	984	0
TCGA-E2-A1B6	BRCA.Basal	0.105668	3.87808	867	0
TCGA-E2-A1BC	BRCA.Normal	0.306166	4.13213	501	0
TCGA-E2-A1BD	BRCA.LumA	0.507169	3.22342	1133	0
TCGA-E2-A1IE	BRCA.LumA	0.691276	3.69449	2362	0
TCGA-E2-A1IF	BRCA.LumA	1.5933	2.69992	1138	0
TCGA-E2-A1IG	BRCA.Normal	2.94661	5.84062	2140	0
TCGA-E2-A1IH	BRCA.LumA	0.248939	2.0528	1026	0
TCGA-E2-A1II	BRCA.Basal	0.0378178	5.65786	1025	0
TCGA-E2-A1IJ	BRCA.LumA	2.36584	3.86353	865	0
TCGA-E2-A1IK	BRCA.LumA	1.24267	3.58341	1800	0
TCGA-E2-A1IL	BRCA.LumA	3.8888	4.84025	118	0
TCGA-E2-A1IN	BRCA.LumA	0.849841	3.96729	675	0
TCGA-E2-A1IO	BRCA.LumA	2.63735	6.29429	1855	0
TCGA-E2-A1IU	BRCA.LumA	2.40511	3.89172	337	0
TCGA-E2-A1L6	BRCA.LumA	6.63437	3.68485	1648	0
TCGA-E2-A1L7	BRCA.Normal	0.270969	6.40044	1836	0
TCGA-E2-A1L8	BRCA.LumA	5.33132	1.90026	2240	0
TCGA-E2-A1L9	BRCA.LumA	1.65438	3.50552	598	0
TCGA-E2-A1LA	BRCA.LumA	4.54389	2.41977	748	0
TCGA-E2-A1LB	BRCA.Normal	0	4.69899	2306	0
TCGA-E2-A1LE	BRCA.Her2	0.205503	4.18413	879	1
TCGA-E2-A1LG	BRCA.Basal	0.0913684	3.54286	1523	0
TCGA-E2-A1LH	BRCA.Normal	2.0076	3.84328	3247	0
TCGA-E2-A1LI	BRCA.Basal	0.412302	6.91238	3121	0
TCGA-E2-A1LK	BRCA.Basal	3.36802	3.79906	266	1
TCGA-E2-A1LL	BRCA.Basal	0.244244	4.12464	1309	0
TCGA-E2-A1LS	BRCA.Normal	0.189922	3.73941	1604	0
TCGA-E2-A2P5	BRCA.LumA	0.24361	3.75099	821	1
TCGA-E2-A2P6	BRCA.LumA	0.468437	3.0568	1051	0
TCGA-E2-A3DX	BRCA.LumA	2.29552	7.06888	1325	0
TCGA-E2-A56Z	BRCA.LumB	0.103603	3.10522	252	0
TCGA-E2-A570	BRCA.LumA	1.41339	2.33738	931	0
TCGA-E2-A572	BRCA.LumA	0.195301	2.17095	1208	0
TCGA-E2-A573	BRCA.Basal	2.60623	4.02165	1062	0
TCGA-E2-A574	BRCA.Basal	0.333883	2.1189	1179	0
TCGA-E2-A576	BRCA.LumA	0.651895	2.17441	1043	0
TCGA-E9-A1N3	BRCA.LumA	0.0254616	6.6835	1059	0
TCGA-E9-A1N4	BRCA.Normal	3.44924	4.40756	1000	0
TCGA-E9-A1N5	BRCA.Normal	2.44582	5.27731	1120	0
TCGA-E9-A1N6	BRCA.Normal	0.129462	6.77226	678	1
TCGA-E9-A1N8	BRCA.Basal	0.439411	11.2114	1039	0
TCGA-E9-A1N9	BRCA.Normal	0.0990544	6.06914	1101	0
TCGA-E9-A1NC	BRCA.Basal	0.330391	3.29436	1203	0
TCGA-E9-A1ND	BRCA.Normal	1.57336	8.01991	1266	0
TCGA-E9-A1NE	BRCA.LumA	2.82446	5.29921	1088	0
TCGA-E9-A1NF	BRCA.LumB	0.145645	3.45739	1072	1
TCGA-E9-A1NG	BRCA.Normal	0.0605242	3.62685	786	1
TCGA-E9-A1NH	BRCA.LumA	2.42269	3.81823	576	0
TCGA-E9-A1NI	BRCA.LumB	2.88907	3.22081	300	0
TCGA-E9-A1QZ	BRCA.LumA	0.784398	3.10196	755	0
TCGA-E9-A1R0	BRCA.LumA	1.42737	3.07599	860	0
TCGA-E9-A1R2	BRCA.LumA	0.19644	4.46087	1063	0
TCGA-E9-A1R3	BRCA.LumA	0.455149	3.72245	78	0
TCGA-E9-A1R4	BRCA.LumB	0.66263	5.45728	186	0
TCGA-E9-A1R5	BRCA.LumA	0.616563	2.83521	92	0
TCGA-E9-A1R6	BRCA.LumA	2.29326	4.22376	339	0
TCGA-E9-A1R7	BRCA.Normal	2.86828	4.14914	1467	0
TCGA-E9-A1RA	BRCA.LumA	4.99451	5.42961	1369	0
TCGA-E9-A1RB	BRCA.Normal	2.53234	3.85812	976	1
TCGA-E9-A1RC	BRCA.LumA	6.92808	6.40524	1224	0
TCGA-E9-A1RD	BRCA.Normal	2.00395	3.16063	34	0
TCGA-E9-A1RE	BRCA.LumB	4.24515	4.3125	1419	0
TCGA-E9-A1RF	BRCA.LumA	0.724146	4.4895	200	0
TCGA-E9-A1RG	BRCA.LumB	1.78236	3.98743	647	0
TCGA-E9-A1RH	BRCA.Normal	0.0489323	3.10837	1417	0
TCGA-E9-A1RI	BRCA.LumA	0.664166	3.02243	1449	0
TCGA-E9-A226	BRCA.LumB	0.705618	2.62474	1048	1
TCGA-E9-A227	BRCA.LumA	1.58051	2.65848	975	0
TCGA-E9-A228	BRCA.LumB	0.70469	5.95209	1285	0
TCGA-E9-A229	BRCA.LumA	0.679362	6.57645	1148	0
TCGA-E9-A22A	BRCA.LumB	0.0524319	2.78979	1189	0
TCGA-E9-A22B	BRCA.LumA	1.7549	4.07755	1167	0
TCGA-E9-A22D	BRCA.LumB	1.80895	2.61231	1248	0
TCGA-E9-A22E	BRCA.LumB	0.930054	2.54677	1269	0
TCGA-E9-A22G	BRCA.Basal	0.237351	4.51462	1239	0
TCGA-E9-A22H	BRCA.LumB	1.6955	2.51461	1232	0
TCGA-E9-A243	BRCA.Basal	4.04099	3.51033	612	0
TCGA-E9-A244	BRCA.Basal	0.0720628	4.96604	21	0
TCGA-E9-A245	BRCA.LumA	1.56045	4.52638	26	0
TCGA-E9-A247	BRCA.LumA	0.99681	2.89589	1186	0
TCGA-E9-A248	BRCA.Her2	0.0371758	4.39226	59	0
TCGA-E9-A249	BRCA.LumB	4.417	3.18501	217	0
TCGA-E9-A24A	BRCA.LumA	1.098	2.87249	747	0
TCGA-E9-A295	BRCA.LumA	9.40655	2.80382	375	0
TCGA-E9-A2JS	BRCA.LumB	0.558073	4.50429	904	1
TCGA-E9-A2JT	BRCA.LumA	0.115411	9.23728	288	0
TCGA-E9-A3HO	BRCA.LumB	0.189825	3.89577	1158	0
TCGA-E9-A3Q9	BRCA.LumA	0.0714219	4.00898	1001	0
TCGA-E9-A3QA	BRCA.Basal	2.79052	11.1138	918	0
TCGA-E9-A3X8	BRCA.LumA	0.587581	2.19006	926	0
TCGA-E9-A54X	BRCA.LumB	2.27762	4.57452	727	0
TCGA-E9-A54Y	BRCA.LumB	0.664561	1.64293	725	0
TCGA-E9-A5FK	BRCA.LumA	1.30886	2.82468	812	0
TCGA-E9-A5FL	BRCA.Basal	0.190638	6.12301	24	0
TCGA-E9-A5UO	BRCA.LumB	0.190657	5.2056	785	0
TCGA-E9-A5UP	BRCA.LumA	0.58863	3.90886	803	0
TCGA-E9-A6HE	BRCA.LumA	4.79147	2.41481	847	0
TCGA-EW-A1IW	BRCA.LumA	0.762943	3.4579	371	0
TCGA-EW-A1IX	BRCA.LumA	2.66718	7.7113	1208	0
TCGA-EW-A1IY	BRCA.LumB	0.435677	1.5477	258	0
TCGA-EW-A1IZ	BRCA.LumA	0.247241	3.42934	554	0
TCGA-EW-A1J1	BRCA.LumA	3.39245	2.95831	575	0
TCGA-EW-A1J2	BRCA.LumA	2.74605	4.7056	403	0
TCGA-EW-A1J3	BRCA.LumA	8.33005	1.69368	504	0
TCGA-EW-A1J5	BRCA.LumA	1.107	4.62039	477	0
TCGA-EW-A1J6	BRCA.LumB	2.25284	2.30203	875	0
TCGA-EW-A1OV	BRCA.Her2	0.127245	4.51894	789	0
TCGA-EW-A1OW	BRCA.Basal	0.314547	10.2959	694	0
TCGA-EW-A1OX	BRCA.LumB	0.0990106	6.3297	911	0
TCGA-EW-A1OY	BRCA.LumB	2.18824	4.70942	908	0
TCGA-EW-A1OZ	BRCA.LumB	2.57642	4.00471	1229	0
TCGA-EW-A1P0	BRCA.LumB	0.136643	4.8619	1251	0
TCGA-EW-A1P1	BRCA.Normal	0.741174	5.42521	1210	0
TCGA-EW-A1P3	BRCA.LumA	6.51433	3.04033	1611	0
TCGA-EW-A1P4	BRCA.Basal	1.11661	9.65889	907	0
TCGA-EW-A1P5	BRCA.LumA	0.22597	4.41825	703	0
TCGA-EW-A1P6	BRCA.LumA	0.288082	3.05797	562	0
TCGA-EW-A1P7	BRCA.Normal	0.325311	7.17161	915	0
TCGA-EW-A1P8	BRCA.Basal	0.291801	4.6778	239	1
TCGA-EW-A1PA	BRCA.LumA	1.40927	6.26906	575	0
TCGA-EW-A1PB	BRCA.Basal	0.193512	8.71729	608	0
TCGA-EW-A1PC	BRCA.LumB	2.17995	4.27044	187	0
TCGA-EW-A1PD	BRCA.LumA	0.69787	7.26371	424	0
TCGA-EW-A1PE	BRCA.LumA	2.42776	4.3688	320	0
TCGA-EW-A1PF	BRCA.LumA	1.05917	8.44491	439	0
TCGA-EW-A1PG	BRCA.Normal	7.96619	4.94762	1051	0
TCGA-EW-A1PH	BRCA.Basal	0.498785	5.11814	607	0
TCGA-EW-A2FR	BRCA.Her2	0.0322988	6.45868	1673	0
TCGA-EW-A2FS	BRCA.LumA	1.80248	4.44743	1604	0
TCGA-EW-A2FV	BRCA.LumA	0.380759	4.41052	788	0
TCGA-EW-A2FW	BRCA.LumB	0.42572	5.31239	672	0
TCGA-EW-A3E8	BRCA.LumA	2.25597	4.66032	1035	0
TCGA-EW-A3U0	BRCA.Basal	0.364596	11.5285	532	0
TCGA-EW-A423	BRCA.LumA	0.550809	4.05342	533	0
TCGA-EW-A424	BRCA.LumA	1.07305	3.67779	715	0
TCGA-EW-A6S9	BRCA.LumA	0.127691	5.48747	463	0
TCGA-EW-A6SA	BRCA.LumB	2.76588	4.74878	510	0
TCGA-EW-A6SB	BRCA.Basal	0.0807323	5.25659	760	0
TCGA-EW-A6SC	BRCA.LumA	1.22187	4.50628	952	0
TCGA-EW-A6SD	BRCA.Her2	0.0408812	5.70989	1010	0
TCGA-GI-A2C8	BRCA.LumA	0.289064	4.58142	225	0
TCGA-GI-A2C9	BRCA.Normal	0.856466	10.2954	3342	0
TCGA-GM-A2D9	BRCA.LumA	0.801686	2.90421	1812	1
TCGA-GM-A2DA	BRCA.LumA	1.84674	3.28131	6593	1
TCGA-GM-A2DB	BRCA.Her2	1.77875	3.06299	2406	0
TCGA-GM-A2DC	BRCA.LumA	0.279812	2.62769	2535	0
TCGA-GM-A2DD	BRCA.Normal	1.57233	3.21973	2282	0
TCGA-GM-A2DF	BRCA.Basal	8.29305	4.84786	2155	0
TCGA-GM-A2DH	BRCA.Her2	0.166428	8.87845	2193	0
TCGA-GM-A2DI	BRCA.LumA	0.638974	6.55092	2590	0
TCGA-GM-A2DK	BRCA.LumA	1.85869	4.00712	2645	0
TCGA-GM-A2DL	BRCA.LumA	0.710533	3.21238	3519	0
TCGA-GM-A2DM	BRCA.LumA	3.3984	5.72338	3226	0
TCGA-GM-A2DN	BRCA.LumA	1.3757	3.44406	3091	0
TCGA-GM-A2DO	BRCA.LumB	1.50513	4.59096	2596	0
TCGA-GM-A3NW	BRCA.LumA	2.95751	3.31937	3361	0
TCGA-GM-A3NY	BRCA.LumA	0.650096	2.84281	1162	0
TCGA-GM-A3XG	BRCA.LumA	2.0521	5.2381	1330	0
TCGA-GM-A3XL	BRCA.Basal	0.304739	5.20671	2108	0
TCGA-GM-A3XN	BRCA.LumA	3.46486	4.55027	2019	0
TCGA-GM-A4E0	BRCA.LumA	4.44378	4.45566	2191	0
TCGA-GM-A5PV	BRCA.LumA	1.272	2.21092	412	0
TCGA-GM-A5PX	BRCA.LumA	0.13629	2.00911	551	0
TCGA-HN-A2NL	BRCA.Basal	0.0225824	4.44536	79	0
TCGA-HN-A2OB	BRCA.LumA	1.13477	6.16844	1900	1
TCGA-JL-A3YW	BRCA.Her2	0.666575	5.04164	360	0
TCGA-JL-A3YX	BRCA.LumA	1.2144	4.04313	352	0
TCGA-LD-A66U	BRCA.LumA	2.71057	2.49737	646	0
TCGA-LD-A74U	BRCA.LumA	0.711486	5.90786	402	0
TCGA-LD-A7W6	BRCA.LumA	4.48194	4.76174	404	0
TCGA-LD-A9QF	BRCA.Normal	1.25889	4.16066	323	0
TCGA-LL-A440	BRCA.LumA	4.4033	6.58649	759	0
TCGA-LL-A441	BRCA.Normal	1.05414	10.7033	996	0
TCGA-LL-A442	BRCA.LumA	1.48629	9.47085	889	0
TCGA-LL-A50Y	BRCA.LumA	2.59272	1.82569	762	0
TCGA-LL-A5YL	BRCA.LumA	1.60689	2.18971	519	0
TCGA-LL-A5YM	BRCA.LumB	0.342441	1.78221	394	0
TCGA-LL-A5YN	BRCA.LumA	5.72414	2.51951	447	0
TCGA-LL-A5YO	BRCA.Her2	0.0105868	4.50823	440	0
TCGA-LL-A5YP	BRCA.Basal	1.44563	7.95607	450	0
TCGA-LL-A6FQ	BRCA.LumA	1.10886	3.28652	80	0
TCGA-LL-A6FR	BRCA.Basal	0.267117	1.7913	489	0
TCGA-LL-A73Y	BRCA.Basal	0.895042	7.70148	477	0
TCGA-LL-A73Z	BRCA.Normal	0.788718	4.07497	227	1
TCGA-LL-A740	BRCA.LumA	0.0698759	5.17618	441	0
TCGA-LL-A7SZ	BRCA.LumA	0.403747	4.6993	594	0
TCGA-LL-A7T0	BRCA.LumB	0.697334	3.95935	376	0
TCGA-LL-A8F5	BRCA.Basal	0.618355	3.52324	596	0
TCGA-LL-A9Q3	BRCA.LumA	0.409606	3.82157	532	0
TCGA-LQ-A4E4	BRCA.LumA	7.79243	5.61443	849	0
TCGA-MS-A51U	BRCA.LumA	2.34579	6.29052	681	0
TCGA-OK-A5Q2	BRCA.LumA	0.614411	4.53247	64	0
TCGA-OL-A5D6	BRCA.Normal	0.28249	4.01096	1104	1
TCGA-OL-A5D7	BRCA.Basal	0.272184	4.14132	1780	0
TCGA-OL-A5D8	BRCA.LumA	2.16933	5.29039	973	0
TCGA-OL-A5DA	BRCA.LumA	1.12919	3.96159	1783	0
TCGA-OL-A5RU	BRCA.LumA	4.3392	6.08133	1219	0
TCGA-OL-A5RV	BRCA.LumA	9.89404	7.13674	1062	0
TCGA-OL-A5RW	BRCA.Basal	0.104685	2.04724	1106	0
TCGA-OL-A5RX	BRCA.LumA	2.76331	4.77664	878	0
TCGA-OL-A5RY	BRCA.Normal	2.1308	4.66687	752	0
TCGA-OL-A5RZ	BRCA.Her2	0.0407341	8.47976	679	0
TCGA-OL-A5S0	BRCA.Basal	0.386911	2.49855	620	0
TCGA-OL-A66H	BRCA.LumA	0.51888	4.39361	812	0
TCGA-OL-A66I	BRCA.Basal	0.0277619	2.93781	714	0
TCGA-OL-A66J	BRCA.LumA	1.90209	3.76116	1996	0
TCGA-OL-A66K	BRCA.LumA	0.849698	2.91905	1275	1
TCGA-OL-A66L	BRCA.LumA	0.993988	2.17607	1301	0
TCGA-OL-A66N	BRCA.LumA	0.261746	2.28167	792	0
TCGA-OL-A66O	BRCA.LumA	2.0619	3.10978	528	0
TCGA-OL-A66P	BRCA.Her2	0.293398	2.35817	428	0
TCGA-OL-A6VO	BRCA.Basal	0.935162	3.67118	858	0
TCGA-OL-A6VQ	BRCA.LumA	18.7378	5.45377	600	0
TCGA-OL-A6VR	BRCA.LumA	2.12933	3.78804	1220	0
TCGA-OL-A97C	BRCA.Normal	2.64237	6.31488	271	0
TCGA-PE-A5DC	BRCA.LumA	0.922209	3.05538	1430	1
TCGA-PE-A5DD	BRCA.LumA	3.11631	4.82089	1953	0
TCGA-PE-A5DE	BRCA.LumA	2.99699	4.33286	2645	0
TCGA-PL-A8LX	BRCA.LumA	0.145598	5.13275	5	0
TCGA-PL-A8LY	BRCA.Normal	0.432816	4.13239	8	0
TCGA-PL-A8LZ	BRCA.Basal	1.94876	10.0155	302	0
TCGA-S3-A6ZF	BRCA.LumB	2.50321	4.95971	572	0
TCGA-S3-A6ZG	BRCA.LumA	7.91115	4.65318	562	0
TCGA-S3-A6ZH	BRCA.LumA	0.269468	7.61677	641	0
TCGA-S3-AA0Z	BRCA.Basal	0.777758	5.95271	629	0
TCGA-S3-AA10	BRCA.Basal	0.228134	7.54241	586	0
TCGA-S3-AA11	BRCA.LumA	1.02397	8.25951	421	0
TCGA-S3-AA12	BRCA.LumA	0.0675328	3.83735	574	0
TCGA-S3-AA14	BRCA.LumA	0.670399	4.61316	529	0
TCGA-S3-AA15	BRCA.Basal	3.09302	6.33001	525	0
TCGA-S3-AA17	BRCA.LumB	2.13821	5.0105	424	0
TCGA-UL-AAZ6	BRCA.LumA	0.537251	4.73109	518	0
TCGA-UU-A93S	BRCA.Her2	0.0188605	3.09353	116	1
TCGA-V7-A7HQ	BRCA.LumA	0.340312	1.54318	2033	0
TCGA-W8-A86G	BRCA.LumA	2.9238	4.92463	347	0
TCGA-WT-AB41	BRCA.LumA	0.054917	3.80918	1611	0
TCGA-WT-AB44	BRCA.LumA	5.91979	1.63097	883	0
TCGA-XX-A899	BRCA.LumA	4.00962	6.2923	467	0
TCGA-XX-A89A	BRCA.LumA	3.92454	5.499	488	0
TCGA-Z7-A8R5	BRCA.LumA	3.24278	2.4844	3287	0
TCGA-Z7-A8R6	BRCA.LumB	7.61852	3.08152	3256	0
