# Supplementary material for: SERPINA3-ANKRD11-HDAC3 pathway induced aromatase inhibitor resistance in breast cancer can be reversed by HDAC3 inhibition
Source: Commun Biol. 2023 Jul 6;6:695. doi: 10.1038/s42003-023-05065-w (PMC10326080; doi:10.1038/s42003-023-05065-w)
Supplement: Supplementary file 5 — Supplementary Data 2 [file 42003_2023_5065_MOESM5_ESM.xlsx]

## Sheet: Sheet1
Supplementary Data 2. The patient populations included for prognostic and expression analysis in GenExMiner v4.9 database.
Study code	Original data		Filtered data
	Reference	No. patients	ER+	ER+ and ER-	No. DMFS
Rosetta2002	Van de Vijver et al., 2002	295	226	295	70
PNAS1732912100	Sotiriou et al., 2003	99	65	99	15
GSE1379	Ma et al., 2004	59	0	59	0
GSE2603	Minn et al., 2005	82	46	82	13
GSE1456	Pawitan et al., 2005	159	119	159	26
GSE2034	Wang et al., 2005	286	209	286	80
GSE2741	Weigelt et al., 2005	50	26	50	3
GSE3143	Bild et al., 2006	158	0	158	0
E_TABM_158	Chin et al., 2006	112	70	112	15
GSE4922	Ivshina et al., 2006	249	0	245	0
GSE7390	Desmedt et al., 2007	198	134	198	35
GSE6532	Loi et al., 2007	267	230	261	59
GSE5327	Minn et al., 2007	58	0	58	0
E_UCON_1	Naderi et al., 2007	135	0	133	0
GSE7849	Anders et al., 2008	75	46	74	6
GSE9893	Chanrion et al., 2008	151	131	139	42
GSE9195	Loi et al., 2008	77	77	77	10
GSE10510	Calabrò et al., 2009	139	0	137	0
GSE11264	Jézéquel et al., 2009	252	181	242	38
GSE11121	Schmidt et al., 2008	200	154	200	34
GSE12093	Zhang et al., 2009	136	136	136	20
GSE8757	Chin et al., 2007	171	113	170	22
GSE7378	Zhou et al., 2007	54	54	54	9
GSE16391	Desmedt et al., 2009	55	0	55	0
GSE22133	Jönsson et al., 2010	346	0	338	0
GSE19615	Li et al., 2010	115	70	115	4
GSE17907	Sircoulomb et al., 2010	55	14	47	4
GSE22219	Buffa et al., 2011	216	134	216	49
GSE20711	Dedeurwaerder et al., 2011	85	0	85	0
GSE26971	Filipits et al., 2011	277	258	277	58
GSE25055	Hatzis et al., 2011	309	173	309	23
GSE20685	Kao et al., 2011	296	188	296	34
GSE21653	Sabatier et al., 2011	239	0	237	0
GSE16987	Wang et al., 2011	149	0	149	0
GSE33926	Kuo et al., 2012	51	0	51	0
GSE45255	Nagalla et al., 2013	41	27	40	10
GSE2109	expO et al., 2005	298	0	211	0
GSE8193	Yau et al., 2007	47	0	47	0
GSE20462	Parris et al., 2010	94	0	94	0
GSE17705	Symmans et al., 2010	43	43	43	8
GSE24450	Heikkinen et al., 2011	174	0	0	0
GSE31448	Sabatier et al., 2011	71	0	71	0
METABRIC	Curtis et al., 2012	1 980	1 498	1 980	428
E_MTAB_365	Guedj et al., 2012	536	401	520	74
GSE30682	Servant et al., 2012	343	0	0	0
GSE42568	Clarke et al., 2013	104	0	101	0
GSE40115	Larsen et al., 2013	183	0	183	0
GSE55348	Castagnoli et al., 2014	53	0	53	0
GSE43358	Fumagalli et al., 2014	56	38	56	6
GSE36295	Merdad et al., 2014	45	0	38	0
GSE37751	Terunuma et al., 2014	55	0	55	0
GSE76274	Burstein et al., 2015	66	0	66	0
GSE97177	Biermann et al., 2017	53	0	53	0
GSE12276	Bos et al., 2009	204	0	56	0
GSE18864	Silver et al., 2010	75	0	75	0
GSE80999	Aure et al., 2017	381	0	354	0
GSE86166	Prabhakaran et al., 2017	366	0	335	0
	Total	10 923	4 861	10 030	1 195
