# Supplementary material for: SERPINA3-ANKRD11-HDAC3 pathway induced aromatase inhibitor resistance in breast cancer can be reversed by HDAC3 inhibition
Source: Commun Biol. 2023 Jul 6;6:695. doi: 10.1038/s42003-023-05065-w (PMC10326080; doi:10.1038/s42003-023-05065-w)
Supplement: Supplementary file 6 — Supplementary Data 3 [file 42003_2023_5065_MOESM6_ESM.xlsx]

## Sheet: Sheet1
Supplementary Data 3. The numerical data that makes up the bar graphs in this study.
Figure 1b				Figure 1d
MCF-7	1	0.3677			MCF-7	MCF-7 LTED
	0.89691	0.48454		GREB1	0.97858	0.81732
	1.13402	0.51546			1.03235	0.6788
MCF-7 LTED	1	0.93578			1.05346	0.84766
	1.23547	1.24465		RBM24	0.9856	0.37893
	1.03364	1.02446			1.0236	0.45254
T47D	1	0.35542			1.06725	0.35857
	0.84639	0.34639		SERPINA3	0.97858	0.1387
	0.95783	0.42169			1.03235	0.14655
T47D LTED	1	0.96262			1.05346	0.25343
	1.21807	1.23364		CA8	1.03625	0.19479
	0.95639	0.86293			0.96879	0.22454
					1.02658	0.30565
				NPY1R	1.03658	0.12414
					0.96786	0.30456
					0.99897	0.18468
				MYB	0.98976	0.5905
					0.99769	0.63452
					1.05688	0.58456
				GFRA1	0.98758	0.45908
					0.97866	0.36797
					1.02765	0.42576
Figure 1e				Figure 2a
	MCF-7	MCF-7 LTED			si Ctrl	si #1	si #2
GREB1	0.97858	0.81732		GREB1	1	0.56644	0.56644
	1.03235	0.6788			1.02811	0.50348	0.50348
	1.05346	0.84766			1.11729	0.54715	0.54715
RBM24	0.9856	0.37893		RBM24	1	0.5905	0.35355
	1.0236	0.45254			1.14076	0.45063	0.4383
	1.06725	0.35857			0.94606	0.48971	0.38422
SERPINA3	0.97858	0.1387		SERPINA3	1	0.34869	0.31644
	1.03235	0.14655			1.12264	0.19479	0.37113
	1.05346	0.25343			0.8107	0.22846	0.45376
CA8	1.03625	0.19479		CA8	1	0.6071	0.32086
	0.96879	0.22454			0.93565	0.79004	0.37371
	1.02658	0.30565			1.07869	0.70711	0.41754
NPY1R	1.03658	0.12414		NPY1R	1	0.58565	0.40332
	0.96786	0.30456			1.1875	0.55095	0.23165
	0.99897	0.18468			1.04757	0.56644	0.23816
MYB	0.98976	0.5905		MYB	1	0.38689	0.38422
	0.99769	0.63452			0.96456	0.34869	0.32309
	1.05688	0.58456			0.98454	0.38422	0.32309
GFRA1	0.98758	0.45908		GFRA1	1	0.12074	0.33448
	0.97866	0.36797			1.05462	0.09087	0.30993
	1.02765	0.42576			1.16735	0.09672	0.4118
Figure 2b					Figure 2e
	si #1 + E2	si #1 - E2	si #2 + E2	si #2 - E2		Paren cells	LTED cells
Ctrl	1.00182	0.61749	1.11243	0.6038	MCF-7	1	0.24565
	0.94536	0.65818	1.05621	0.5731		1	0.09556
	1.0578	0.61657	0.94947	0.59125		1	0.13566
GREB1	0.47574	0.20118	0.38876	0.10473	T47D	1	0.33452
	0.43457	0.20266	0.37394	0.10851		1	0.27868
	0.45406	0.20196	0.43361	0.25867		1	0.38049
RBM24	0.61124	0.17751	0.38698	0.26568	Figure 3c
	0.65936	0.35479	0.49255	0.29681		Paren cells	LTED cells
	0.81287	0.27087	0.44258	0.28207	MCF-7	1	0.17194
SERPINA3	0.73373	0.78107	0.63905	0.67456		1.21	0.16494
	0.79913	0.78603	0.74372	0.87437		0.88	0.28322
	0.77136	0.78392	0.7574	0.85207		1.18	0.29525
CA8	0.87574	0.22544	0.67456	0.42722	T47D	1	0.36349
	0.99468	0.32606	0.6383	0.41277		1.24535	0.58824
	0.93838	0.27843	0.65546	0.41961		0.93412	0.42343
NPY1R	0.9645	0.3787	1.29586	0.67456		0.82454	0.53431
	1.08511	0.49255	1.10638	0.54255	Figure 3d
	1.02801	0.43866	1.19608	0.60504		Paren cells	LTED cells
MYB	0.52367	0.21775	0.65089	0.33018	MCF-7	1	0.77788
	0.65426	0.30426	0.52872	0.28245		1	0.14276
	0.59244	0.26331	0.58655	0.18497		1	0.10928
GFRA1	0.99645	0.37515	0.60355	0.29822		1	0.19525
	1.03617	0.28617	0.62766	0.25372	T47D	1	0.10885
	1.01737	0.32829	0.61625	0.27479		1	0.22056
						1	0.4526
						1	0.14287
Figure 3e				Figure 3f
	si Ctrl	ESR1 si #1	ESR1 si #2		si Ctrl	ESR1 si #1	ESR1 si #2
MCF-7	1	0.65067	0.71698	MCF-7	1	0.55864	0.6029
	1.04972	0.79004	0.80107		1.08921	0.56644	0.56644
	1.09429	0.61985	0.68302		0.9409	0.66434	0.71698
	1.04247	0.75262	0.76313			0.67362	0.67362
T47D	1	0.68354	0.58556	T47D	1	0.46009	0.55864
	0.91383	0.76673	0.62414		0.93303	0.51763	0.50698
	0.91383	0.71453	0.54352		1.07177	0.42928	0.52123
	1.03526	0.56234	0.62455			0.48297	0.47303
Figure 3g				Figure 3h
	si Ctrl	ESR1 si #1	ESR1 si #2		Day 1	Day 7	Day 20
MCF-7	1	0.0001	0.0001	MCF-7	1	0.72347	0.52548
	1	0.03565	0.03564		1.21465	0.66346	0.49456
	1	0.08434	0.03422		0.83454	0.75675	0.58565
T47D	1	0.08037	0.08925		1.05644	0.69456	0.46754
	1	0.072	0.04409	T47D	1	0.74424	0.57456
	1	0.16475	0.35868		1.11563	0.69574	0.53565
					0.96345	0.73565	0.61456
					0.89563	0.71563	0.49567
Figure 3k				Figure 4b
pCDH-ESR1 + pGL3 vector	pCDH-ESR1 + pGL3 promoter	pCDH-ESR1 + pGL3 promoter mutant			si Ctrl	SERPINA3 si #1	SERPINA3 si #2
1.12856	5.75676	1.73527		DYSF	1	1.98245	2.17347
1	6.78456	2.09657			1.16463	2.24564	1.86345
0.89452	5.16535	1.04524			0.88564	2.84564	2.35766
				ANKRD11	1	2.25658	2.5788
Figure 4f					1.09575	1.89556	2.15476
	si Ctrl	SERPINA3 si #1	SERPINA3 si #1 + ANKRD11 si #1		1.08463	1.98567	2.06635
＋E2	1	0.83514	0.45676	E2F4	1	0.94606	1.15669
＋E2	0.95676	0.78378	0.52432		1.20556	0.95352	1.23235
＋E2	1.08378	0.81622	0.47297		0.95636	1.04456	0.89563
－E2	0.52432	0.76486	0.21351	KLF11	1	1.04247	1.10191
－E2	0.48649	0.80541	0.25405		1.17456	0.93453	0.86456
－E2	0.56216	0.73514	0.18649		1.13765	1.16464	1.23765
				NPL	1	1.11729	1.08673
Figure 4c					0.96735	1.10675	1.16456
	si Ctrl	SERPINA3 si #1	SERPINA3 si #2		1.07435	0.96868	1.09564
DYSF	1	1.81504	1.95884
	1.15345	2.17546	2.06565
	0.93675	1.78435	1.96567
ANKRD11	1	2.05644	2.25466
	0.98564	1.86746	1.86346
	1.05632	2.23546	1.97563
E2F4	1	1.04972	0.85857
	1.14475	1.15354	0.96876
	0.86563	1.21566	0.86788
KLF11	1	0.92019	1.10191
	0.95673	1.0534	0.87756
	0.98756	1.17664	0.97563
NPL	1	0.97265	0.94606
	0.95674	0.95625	0.98563
	1.08763	0.84562	1.03588
Figure 4d
	si #1 + E2	si #1 - E2	si #2 + E2	si #2 - E2
Ctrl	1	0.9709	1.09259	0.97354
	1.06349	1.04233	0.97619	1.04497
	0.9418	0.93651	1.03968	0.90476
ANKRD11	0.59788	0.28307	0.64021	0.25661
	0.62963	0.38624	0.57672	0.34127
	0.58995	0.33598	0.6746	0.3545
DYSF	0.94974	0.95767	0.9418	0.90741
	0.96296	0.86243	0.90212	0.94709
	1.03439	0.90476	0.87566	0.98942
Figure 4e					Figure 4i
	si #1 + E2	si #1 - E2	si #2 + E2	si #2 - E2		Parent cells	LTED cells
Ctrl	1	0.98507	1.04478	0.98507	MCF-7	1	1.9675
	1.08529	1.15352	0.93603	0.96375		1.02513	2.74452
	0.96588	0.93603	1.02559	1.02559		1.09675	2.45242
ANKRD11	0.64606	0.42431	0.55864	0.34542	T47D	1	2.14646
	0.58209	0.37527	0.66738	0.45416		1.13575	3.26747
	0.62473	0.39232	0.60768	0.39446		0.94646	2.53536
DYSF	0.92537	0.80597	0.9467	0.8742
	0.87633	0.82516	0.84435	0.77612
	0.88486	0.90618	0.96375	0.76333
Figure 4g				Figure 4h
	si Ctrl	SERPINA3 si #1	SERPINA3 si #1 + ANKRD11 si #1		si Ctrl	SERPINA3 si #1	SERPINA3 si #2
＋E2	1	0.8451	0.57647	MCF-7	1	3.73785	7.56733
＋E2	0.95686	0.78431	0.63529		1	2.97594	3.83084
＋E2	1.08431	0.80784	0.5451		1	2.18015	4.63474
－E2	0.57647	0.76471	0.29608	T47D	1	9.041	4.9679
－E2	0.58627	0.82745	0.3451		1	4.20221	10.9637
－E2	0.63529	0.75882	0.34902		1	5.11477	5.09991
Figure 4j			Figure 5a
	Parent cells	LTED cells		Parent cells	LTED cells
MCF-7	1	5.45978	MCF-7	1	0.03808
	1	6.46406		1	0.04086
	1	3.54929		1	0.39727
T47D	1	4.87708	T47D	1	0.08008
	1	3.98571		1	0.07655
	1	3.39813		1	0.14476
Figure 5b
	si Ctrl	ANKRD11 si #1	ANKRD11 si #2
MCF-7 LTED	1	8.37599	8.3457
	1	7.45196	6.67214
	1	6.14893	9.18378
T47D LTED	1	2.74855	2.1513
	1	2.31484	1.99375
	1	3.76558	2.21846
Figure 5d
RGFP966 (ng/ml)	MCF-7			MCF-7 LTED
0	0.986436	1.10436	1.04364	0.983231	1.04253	0.978765
4	1.02459	0.993292	0.945089	0.794936	0.94536	0.856342
6	1.00679	0.892356	0.924537	0.720506	0.85654	0.812568
8	0.915415	0.869501	0.921243	0.653765	0.76356	0.756675
10	0.923132	0.880889	0.903467	0.510168	0.65443	0.585646
12	0.926116	0.89337	0.874648	0.494484	0.54563	0.573423
14	0.816423	0.839158	0.823415	0.48429	0.47564	0.513465
16	0.841943	0.836505	0.802354	0.371487	0.40564	0.395454
18	0.769294	0.829797	0.753124	0.41685	0.35687	0.436735
20	0.73688	0.793916	0.762342	0.39394	0.30563	0.353451
22	0.55663	0.494646	0.50009	0.273917	0.24564	0.264564
24	0.294608	0.325195	0.273564	0.222625	0.20765	0.185457
Figure 5e
RGFP966 (ng/ml)	T47D			T47D LTED
0	1.15234	0.93537	0.98473	1.03523	0.97456	0.95624
4	1.04234	1.00565	0.97134	0.95649	0.96246	0.96732
6	0.96356	0.97534	0.96231	0.87369	0.79463	0.90756
8	0.94713	0.92455	0.95789	0.79357	0.71434	0.86422
10	0.92612	0.87432	0.89345	0.72656	0.69424	0.74524
12	0.93545	0.90346	0.85356	0.57457	0.62074	0.63952
14	0.82964	0.79324	0.74527	0.46346	0.57431	0.44532
16	0.80865	0.73564	0.75255	0.38356	0.38086	0.42345
18	0.74566	0.69675	0.74782	0.35235	0.31943	0.27469
20	0.72567	0.69763	0.64213	0.31445	0.22985	0.24213
22	0.43435	0.59234	0.49651	0.25345	0.18753	0.25082
24	0.27879	0.39765	0.31545	0.18356	0.14902	0.12544
Figure 5f
	si Ctrl + E2	si Ctrl - E2	HDAC3 si #1 + E2	HDAC3 si #1 - E2	HDAC3 si #2 + E2	HDAC3 si #2 - E2
MCF-7 LTED	1	0.9867	0.62766	0.49468	0.64628	0.53723
	1.03191	0.92287	0.58245	0.41489	0.71277	0.52394
	1.125	1.02394	0.6516	0.4734	0.68351	0.47074
T47D LTED	1	0.97789	0.59459	0.46192	0.66093	0.51597
	1.07371	1.07371	0.54791	0.42506	0.57248	0.46437
	0.93366	0.86957	0.63636	0.39558	0.62408	0.43489
Figure 5g
	MCF-7 + E2	MCF-7 - E2	MCF-7 + E2 + RGFP966	MCF-7 - E2 + RGFP966
Si Ctrl	1	0.63912	0.93939	0.46556
	0.98815	0.59229	0.87879	0.54545
	1.06061	0.5427	0.96419	0.47107
SERPINA3 si#1	0.86226	0.74105	0.45179	0.32782
	0.84022	0.81074	0.41598	0.3416
	0.81543	0.78237	0.37741	0.37466
SERPINA3 si#2	0.87603	0.75758	0.40771	0.35537
	0.78512	0.73829	0.45179	0.31129
	0.84298	0.77686	0.40496	0.37741
Figure 5h
	MCF-7 + E2	MCF-7 - E2	MCF-7 + E2 + RGFP966	MCF-7 - E2 + RGFP966
Si Ctrl	1	0.53521	0.93427	0.46948
	1.03521	0.59624	0.92488	0.42254
	0.89437	0.61268	0.89437	0.52113
SERPINA3 si#1	0.88967	0.75352	0.52347	0.33568
	0.87089	0.84507	0.46009	0.32394
	0.8662	0.87793	0.47887	0.37324
SERPINA3 si#2	0.84272	0.82394	0.49296	0.38028
	0.88967	0.81624	0.55634	0.34507
	0.82394	0.77934	0.48826	0.35915
